# Supplementary material for: The Thing Metabolome Repository family (XMRs): comparable untargeted metabolome databases for analyzing sample-specific unknown metabolites
Source: Nucleic Acids Res. 2022 Nov 24;51(D1):D660–77. doi: 10.1093/nar/gkac1058 (PMC9825447; doi:10.1093/nar/gkac1058)
Supplement: gkac1058_Supplemental_Files [file gkac1058_supplemental_files.zip]

Archive with 3 entries (3 files):
- Supplementary.r4_sub.pdf
- SupplementaryData1.xlsx
- Supplementary_Tables.r3.xlsx
