# Supplementary material for: The Thing Metabolome Repository family (XMRs): comparable untargeted metabolome databases for analyzing sample-specific unknown metabolites
Source: Nucleic Acids Res. 2022 Nov 24;51(D1):D660–77. doi: 10.1093/nar/gkac1058 (PMC9825447; doi:10.1093/nar/gkac1058)
Supplement: gkac1058_Supplemental_Files [file gkac1058_supplemental_files.zip › SupplementaryData1.xlsx]

## Sheet: Converter
	Example of retention time conversion
	Enter retention time (RT) in the green cell. The approximated RT is shown in the orange cell.
	This is an example of retention time conversion between the users’ own data and XMR data. The data obtained from green tea available on MetaboLights (MTBLS771, Green Tea Sample 01) were used. The conversion is based on the slope and intercept of the regression line for retention times of the peaks (“Regression line” sheet) that were commonly detected in all data obtained by LC–ToF–MS and LC–Orbit…
	MTBLS771				XMRs				Slope	Intercept
	ToF	7	min	>>	ThingMR	21.3839	min		2.99274	0.434714
					Food/PlantMR	71.9492	min		10.6938	-2.90756
	Orbitrap	9	min	>>	ThingMR	22.6166	min		2.68174	-1.51906
					Food/PlantMR	74.1234	min		8.79888	-5.06649
	XMRs				MTBLS771				Slope	Intercept
	ThingMR	21	min	>>	ToF	6.86401	min		0.332875	-0.126366
					Orbitrap	8.35263	min		0.367395	0.637331
	Food/PlantMR	73	min	>>	ToF	7.07273	min		0.0924562	0.323424
					Orbitrap	8.79979	min		0.111294	0.675341

## Sheet: Regression line
	Calculation of the slope and intercept of the regression lines
	No	Retention time					Conversion	Slope	Intercept	R2
		ToF	Orbitrap	ThingMR	FoodMR
	1		1.55041	3.22	12.33		ToF to ThingMR	2.99274	0.434714	0.996208
	2		1.80914	3.97	13.36		ThingMR to ToF	0.332875	-0.126366	0.996208
	3		3.31947	5.38	18.82		ToF to FoodMR	10.6938	-2.90756	0.98871
	4	3.17543	4.11701	9.84	30.75		FoodMR to ToF	0.0924562	0.323424	0.98871
	5	3.3676	4.36684	10.46	31.97		Orbitrap to ThingMR	2.68174	-1.51906	0.985258
	6	3.8	4.86474	11.93	38.92		ThingMR to Orbitrap	0.367395	0.637331	0.985258
	7		5.33269	12.52	40.15		Orbitrap to FoodMR	8.79888	-5.06649	0.979261
	8		5.37441	12.74	40.74		FoodMR to Orbitrap	0.111294	0.675341	0.979261
	9	4.27747	5.52034	13.31	44.57
	10		5.58634	13.45	43.65
	11	4.47989	5.72598	14.2	46.14
	12		5.23287	12.29	40.99
	13	4.566	5.85739	13.81	44.75
	14		6.34895	15.42	48.73
	15	5.02082	6.30862	15.32	50.19
	16	5.15392	6.46487	16.04	52.49
	17	5.36682	6.73331	16.53	54.13
	18	5.9178	7.30605	17.9	58.79
	19	6.22771	7.62817	18.88	62.4
	20	6.68479	8.0502	20.69	70.66

## Sheet: Common peak
	Commonly detected peaks
	No	MTBLS771 GreenTea Sample01						ThingMR 224095 Green tea (sencha) / Infusion					FoodMR 16037 Green tea, "Sencha" (common grade tea ), infusion
		ToF			Orbitrap			m/z	delta ppm from Orbitrap	Retention time (min)	Link to the peak		m/z	delta ppm from Orbitrap	Retention time (min)	Link to the peak
		m/z	Retention time (min)		m/z	Retention time (min)
	1	175.109	1.43316		175.108	1.55041		175.106	7.28568	3.22	http://metabolites.in/things/peak/224095/pos/123		175.108	0.546917	12.33	http://metabolites.in/foods/peak/16037/pos/736
	2	337.161	1.42604		337.16	1.80914		337.158	6.20309	3.97	http://metabolites.in/things/peak/224095/pos/199		337.16	-0.915233	13.36	http://metabolites.in/foods/peak/16037/pos/951
	3	182.082	2.56445		182.081	3.31947		182.08	8.75193	5.38	http://metabolites.in/things/peak/224095/pos/249		182.081	0.678532	18.82	http://metabolites.in/foods/peak/16037/pos/1189
	4	181.072	3.17543		181.072	4.11701		181.071	3.34256	9.84	http://metabolites.in/things/peak/224095/pos/410		181.072	0.0289447	30.75	http://metabolites.in/foods/peak/16037/pos/1400
	5	298.097	3.3676		298.097	4.36684		298.094	6.91299	10.46	http://metabolites.in/things/peak/224095/pos/478		298.097	-0.802673	31.97	http://metabolites.in/foods/peak/16037/pos/1450
	6	195.091	3.8		195.088	4.86474		195.088	-1.09198	11.93	http://metabolites.in/things/peak/224095/pos/763		195.088	0.0357136	38.92	http://metabolites.in/foods/peak/16037/pos/2136
	7	459.092	4.1308		459.091	5.33269		459.091	1.1939	12.52	http://metabolites.in/things/peak/224095/pos/884		459.092	-2.48728	40.15	http://metabolites.in/foods/peak/16037/pos/2315
	8	773.208	4.14061		773.212	5.37441		773.211	0.344923	12.74	http://metabolites.in/things/peak/224095/pos/940		773.215	-3.84538	40.74	http://metabolites.in/foods/peak/16037/pos/2394
	9	287.055	4.27747		287.055	5.52034		287.053	6.26417	13.31	http://metabolites.in/things/peak/224095/pos/1071		287.055	-1.81796	44.57	http://metabolites.in/foods/peak/16037/pos/2813
	10	433.114	4.366		433.112	5.58634		433.11	5.32122	13.45	http://metabolites.in/things/peak/224095/pos/1086		433.113	-0.912758	43.65	http://metabolites.in/foods/peak/16037/pos/2738
	11	287.055	4.47989		287.054	5.72598		287.053	5.81097	14.2	http://metabolites.in/things/peak/224095/pos/1214		287.055	-2.7937	46.14	http://metabolites.in/foods/peak/16037/pos/2999
	12	291.087	4.55139		291.086	5.23287		291.085	1.2227	12.29	http://metabolites.in/things/peak/224095/pos/837		291.086	-1.86917	40.99	http://metabolites.in/foods/peak/16037/pos/2428
	13	443.099	4.566		443.097	5.85739		443.095	4.305	13.81	http://metabolites.in/things/peak/224095/pos/1151		443.097	-0.863191	44.75	http://metabolites.in/foods/peak/16037/pos/2838
	14	287.055	4.62817		287.054	6.34895		287.054	0.505953	15.42	http://metabolites.in/things/peak/224095/pos/1345		287.055	-2.42032	48.73	http://metabolites.in/foods/peak/16037/pos/3183
	15	453.12	5.02082		453.117	6.30862		453.115	5.52691	15.32	http://metabolites.in/things/peak/224095/pos/1339		453.118	-1.27048	50.19	http://metabolites.in/foods/peak/16037/pos/3271
	16	455.169	5.15392		455.169	6.46487		455.166	7.34117	16.04	http://metabolites.in/things/peak/224095/pos/1385		455.17	-1.0953	52.49	http://metabolites.in/foods/peak/16037/pos/3439
	17	595.146	5.36682		595.144	6.73331		595.14	5.5925	16.53	http://metabolites.in/things/peak/224095/pos/1440		595.144	-1.43105	54.13	http://metabolites.in/foods/peak/16037/pos/3527
	18	467.135	5.9178		467.133	7.30605		467.129	8.18951	17.9	http://metabolites.in/things/peak/224095/pos/1476		467.133	-1.91476	58.79	http://metabolites.in/foods/peak/16037/pos/3643
	19	451.14	6.22771		451.138	7.62817		451.135	6.27205	18.88	http://metabolites.in/things/peak/224095/pos/1493		451.138	-1.72998	62.4	http://metabolites.in/foods/peak/16037/pos/3744
	20	181.123	6.68479		181.122	8.0502		181.121	7.85055	20.69	http://metabolites.in/things/peak/224095/pos/1534		181.122	-0.0999446	70.66	http://metabolites.in/foods/peak/16037/pos/4262
