# Supplementary material for: The Thing Metabolome Repository family (XMRs): comparable untargeted metabolome databases for analyzing sample-specific unknown metabolites
Source: Nucleic Acids Res. 2022 Nov 24;51(D1):D660–77. doi: 10.1093/nar/gkac1058 (PMC9825447; doi:10.1093/nar/gkac1058)
Supplement: gkac1058_Supplemental_Files [file gkac1058_supplemental_files.zip › Supplementary_Tables.r3.xlsx]

## Sheet: Table S1
	Supplementary Table 1 Averaged Peak Share Rate (APSR) of the samples. 524 samples, except for standard chemcials available in ThingMR (March 2022), were used.
	Sample ID	Name	Category	ESI positive mode			ESI negative mode
				APSR	Peak number		APSR	Peak number
	221001	Japanese maple / Leaf / Acer palmatum Thunb. / Sapindaceae Acer	Plant	0.104821	7534		0.0859635	8668
	221002	Common henbit / Shoot / Lamium amplexicaule / Lamiaceae Lamioideae Lamium	Plant	0.0989845	8084		0.124042	6320
	221003	Spring star / Shoot / Ipheion uniflorum / Amaryllidaceae Allioideae Ipheion	Plant	0.101443	6186		0.121525	4706
	221004	Spring star / Root (unwashed) / Ipheion uniflorum / Amaryllidaceae Allioideae Ipheion	Plant	0.0783338	6739		0.110008	4092
	221005	Spring star / Root (washed) / Ipheion uniflorum / Amaryllidaceae Allioideae Ipheion	Plant	0.0803836	5587		0.116391	3167
	221006	Soysauce (ethyl acetate extract)	Food	0.0618515	3930		0.0728437	2240
	221007	Oleander / Leaf / Nerium oleander L. var. indium / Apocynaceae Apocynoideae Nerium	Plant	0.0718366	10201		0.0935119	7769
	221008	Yew plum pine / Leaf / Podocarpus macrophyllus lamb. / Podocarpaceae Podocarpus	Plant	0.0688199	10274		0.0761641	9212
	221009	Loquat / Leaf / Eriobotrya japonica / Rosaceae Maloideae Eriobotrya	Plant	0.0869369	9909		0.0982316	8879
	221010	Japanese spindle / Leaf / Euonymus japonicus / Celastraceae Euonymus	Plant	0.0949837	7670		0.104195	6796
	221011	Tomato / Mature fruit (flesh, peel) / Solanum lycopercisum / Solanaceae Solanum	Plant	0.104177	3807		0.180865	2093
	221012	Mugwort / Leaf / Artemisia indica Willd. var. maximowiczii / Asteraceae Asteroideae Artemisia	Plant	0.106367	8501		0.127901	6945
	221013	Mugwort / Root (unwashed) / Artemisia indica Willd. var. maximowiczii / Asteraceae Asteroideae Artemisia	Plant	0.121661	6237		0.116452	6026
	221014	Mugwort / Root (washed) / Artemisia indica Willd. var. maximowiczii / Asteraceae Asteroideae Artemisia	Plant	0.133516	5701		0.133425	5253
	221015	Big quaking grass / Shoot / Briza maxima L. / Poaceae Briza	Plant	0.11334	7113		0.117854	5876
	221016	Big quaking grass / Root (unwashed) / Briza maxima L. / Poaceae Briza	Plant	0.0905894	5605		0.111896	3933
	221017	Rosemary / Leaf, Stem / Rosmarinus officinalis L. / Lamiaceae Rosmarinus	Plant	0.0802315	11499		0.0867193	10251
	221018	Dokudami / Leaf / Houttuynia cordata / Saururaceae Houttuynia	Plant	0.129931	5111		0.134643	4707
	221019	Field horsetail / Shoot / Equisetum arvense / Equisetaceae Equisetum	Plant	0.13544	4587		0.126038	4306
	221020	Hydrangea / Leaf / Hydrangea macrophylla / Hydrangeaceae Hydrangea	Plant	0.112119	6932		0.139115	5098
	221021	Black medic / Shoot / Medicago lupulina / Fabaceae Fabiodeae Medicago	Plant	0.11874	7765		0.127319	6808
	221022	Commonfield speedwell / Shoot / Veronica persica / Plantaginaceae Veronica	Plant	0.116075	7533		0.110974	7317
	221023	Shepherd's purse / Shoot / Capsella bursa-pastoris / Brassicaceae Capsella	Plant	0.111352	8811		0.1156	7441
	221024	Bog yellowcress / Shoot / Rorippa palustris / Brassicaceae Rorippa	Plant	0.103175	8523		0.099607	7646
	221025	Rescue grass / Shoot / Bromus catharticus Vahl / Poaceae Bromus	Plant	0.114218	8585		0.1222	7159
	221026	Canada toadflax / Shoot / Nuttallanthus canadensis / Plantaginaceae Antirrhineae Nuttallanthus	Plant	0.101084	8305		0.123405	6191
	221027	Canada toadflax / Root (unwashed) / Nuttallanthus canadensis / Plantaginaceae Antirrhineae Nuttallanthus	Plant	0.0933041	8642		0.123473	5755
	221028	Orange foxtail / Shoot / Alopecurus aequalis / Poaceae Alopecurus	Plant	0.115437	8334		0.129612	6582
	221029	Orange foxtail / Root (unwashed) / Alopecurus aequalis / Poaceae Alopecurus	Plant	0.102859	4805		0.140173	3001
	221030	Orange foxtail / Root (washed) / Alopecurus aequalis / Poaceae Alopecurus	Plant	0.120353	5339		0.128748	4666
	221031	Wood sorrel / Shoot / Oxalis corniculata or Oxalis dillenii / Oxalidaceae Oxalis	Plant	0.130227	6493		0.129149	6260
	221032	Wood sorrel / Root (unwashed) / Oxalis corniculata or Oxalis dillenii / Oxalidaceae Oxalis	Plant	0.109616	7918		0.0893289	9069
	221033	Chinese milk vetch / Shoot / Astragalus sinicus L. / Fabaceae Faboideae Astragalus	Plant	0.10145	9111		0.11698	7224
	221034	Chinese milk vetch / Root (unwashed) / Astragalus sinicus L. / Fabaceae Faboideae Astragalus	Plant	0.0900711	8922		0.110766	6998
	221035	Chinese milk vetch / Root (washed) / Astragalus sinicus L. / Fabaceae Faboideae Astragalus	Plant	0.081687	10280		0.099331	8033
	221036	Long-headed poppy / Shoot / Papaver dubium L. / Papaveraceae Papaver	Plant	0.111395	6772		0.135182	5110
	221037	Long-headed poppy / Root (unwashed) / Papaver dubium L. / Papaveraceae Papaver	Plant	0.115699	5420		0.154602	3534
	221038	Long-headed poppy / Root (washed) / Papaver dubium L. / Papaveraceae Papaver	Plant	0.112265	5300		0.158346	3281
	221039	Japanese Aucuba / Leaf / Aucuba japonica / Garryaceae Aucuba	Plant	0.0905577	8381		0.0994182	8169
	221040	Canary Island ivy (putative) / Leaf / Hedera canariensis / Araliaceae Hedera	Plant	0.102305	9393		0.116331	7277
	221041	Hop / Leaf, Stem / Humulus lupulus / Cannabaceae Humulus	Plant	0.118844	8294		0.135961	6279
	221042	Hop / Underground stem, Root, Young shoot (unwashed) / Humulus lupulus / Cannabaceae Humulus	Plant	0.116564	6486		0.142901	4855
	221043	Hop / Underground stem, Root (unwashed) / Humulus lupulus / Cannabaceae Humulus	Plant	0.143479	4116		0.174578	2975
	221044	Hop / Underground stem, Root (washed) / Humulus lupulus / Cannabaceae Humulus	Plant	0.151797	3864		0.182364	2917
	221045	Aloe / Leaf / Aloe arborescens / Xanthorrhoeaceae Asphodeloideae Aloe	Plant	0.102076	4591		0.126608	3659
	221046	Linaria Ripple Stone / Flower / Linaria aeruginea 'Neon lights'/ Plantaginaceae Antirrhineae Linaria	Plant	0.0975622	9609		0.11693	7277
	221047	Linaria Ripple Stone / Leaf, Stem / Linaria aeruginea 'Neon lights'/ Plantaginaceae Antirrhineae Linaria	Plant	0.0881355	8819		0.116641	5988
	221048	Marguerite Fruity pink / Flower / Argyranthemum frutescens / Asteraceae Asteroideae Argyranthemum	Plant	0.0845135	11748		0.0961529	9856
	221049	Marguerite Fruity pink / Leaf, Stem / Argyranthemum frutescens / Asteraceae Asteroideae Argyranthemum	Plant	0.104068	8493		0.107801	7471
	221050	Nemophila, Baby blue eyes / Flower / Nemophila menziesii / Boraginaceae Nemophila	Plant	0.106781	8570		0.111577	7147
	221051	Nemophila, Baby blue eyes / Leaf, Stem / Nemophila menziesii / Boraginaceae Nemophila	Plant	0.128908	5273		0.14045	4099
	221052	Broccoli / Flower (edible part) / Brassica oleracea var. italica / Brassicaceae Brassica	Plant	0.110165	5560		0.126799	3978
	221053	Perilla (Ao-shiso) / Leaf / Perilla frutescens var. crispa / Lamiaceae Perilla	Plant	0.0823936	11932		0.0908155	9409
	221054	Kakkonto (Extract Granules)	Herbal medicine	0.119415	6432		0.145968	5036
	221055	Lavender (STOECHAS putative) / Flower / Lavandula sp. / Lamiaceae Lavandula	Plant	0.0928695	9108		0.0900787	10342
	221056	Lavender (STOECHAS putative) / Leaf, Stem / Lavandula sp. / Lamiaceae Lavandula	Plant	0.095467	8858		0.0916104	9619
	221057	Snapdragon / Flower / Antirrhinum majus L. / Plantaginaceae Antirrhinum	Plant	0.102792	8174		0.117493	6942
	221058	Snapdragon / Leaf, Stem / Antirrhinum majus L. / Plantaginaceae Antirrhinum	Plant	0.0839594	9673		0.109555	7018
	221059	Brachyscome Brasco Violet / Flower / Brachyscome angustifolia Brasco (TM) Violet / Asteraceae Brachyscome	Plant	0.0990337	9844		0.0984703	9341
	221060	Brachyscome Brasco Violet / Leaf, Stem / Brachyscome angustifolia Brasco (TM) Violet / Asteraceae Brachyscome	Plant	0.0993525	9557		0.0927789	9220
	221061	Geranium / Flower / Pelargonium x hortorum / Geraniaceae Pelargonium	Plant	0.135497	4691		0.134828	4203
	221062	Geranium / Leaf, Petiole / Pelargonium x hortorum / Geraniaceae Pelargonium	Plant	0.119651	6174		0.130382	5103
	221063	Yellow daisy / Flower / Chrysanthemum multicaule Desf. / Asteraceae Chrysanthemum	Plant	0.114231	8567		0.131556	6787
	221064	Yellow daisy / Leaf, Stem / Chrysanthemum multicaule Desf. / Asteraceae Chrysanthemum	Plant	0.132482	5927		0.156557	4344
	221065	Daisy / Flower / Bellis caerulescens / Asteraceae Bellis	Plant	0.0821071	12807		0.0889504	10767
	221066	Daisy / Leaf / Bellis caerulescens / Asteraceae Bellis	Plant	0.0975388	9063		0.0954695	8763
	221067	Gasha-moku / Leaf, Stem / Potamogeton dentatus Hagstr. / Potamogetonaceae Potamogeton	Plant	0.104861	5263		0.0960508	4664
	221068	Curly-leaf pondweed / Leaf, Stem / Potamogeton crispus L. / Potamogetonaceae Potamogeton	Plant	0.0996623	5846		0.0799918	6251
	221069	Eurasian watermilfoil / Leaf, Stem, Root / Myriophyllum spicatum / Haloragaceae Myriophyllum	Plant	0.127725	5369		0.0982864	5754
	221070	Gasha-moku-cultured water	Environment	0.068401	152		0.0821309	82
	221071	Braun's stonewort (Chara braunii) cultured water	Environment	0.0606344	145		0.116325	66
	222001	Marigold / Flower / Tagetes L / Asteraceae Asteroideae Tagetes	Plant	0.0902725	8844		0.108955	7028
	222002	Marigold / Leaf / Tagetes L / Asteraceae Asteroideae Tagetes	Plant	0.11919	6331		0.145371	4616
	222003	Gazania Gazoo / Flower / Gazania rigens / Asteraceae Cichorioideae Gazania	Plant	0.128992	6756		0.118116	6920
	222004	Gazania Gazoo / Leaf / Gazania rigens / Asteraceae Cichorioideae Gazania	Plant	0.128887	6551		0.0926523	8150
	222005	Dalmatian bellflower / Flower / Campanula portenschlagiana / Campanulaceae Campanula	Plant	0.133222	6373		0.137951	5817
	222006	Dalmatian bellflower / Leaf, Stem, Flower bud (young) / Campanula portenschlagiana / Campanulaceae Campanula	Plant	0.142053	5407		0.15847	4358
	222007	Lobelia / Flower / Lobelia L. / Campanulaceae Lobelia	Plant	0.116669	6704		0.129724	5921
	222008	Lobelia / Flower / Leaf, Stem, Flower bud (small) / Campanulaceae Lobelia	Plant	0.114407	6124		0.136052	4781
	222009	Osteospermum Grand Canyon / Flower / Osteospermum hybrids / Asteraceae Asteroidear Calenduleae Osteospermum	Plant	0.107108	8185		0.119365	6508
	222010	Osteospermum Grand Canyon / Leaf / Osteospermum hybrids / Asteraceae Asteroidear Calenduleae Osteospermum	Plant	0.12236	5961		0.116891	5395
	222011	Dwarf baby's breath / Flower, Leaf, Stem / Gypsophila cerastioides / Caryophyllaceae Gypsophila	Plant	0.0915205	9391		0.113722	6424
	222012	Moss phlox / Flower, Leaf, Stem/ Phlox subulata / Polemoniaceae Phlox	Plant	0.120802	8097		0.130386	6862
	222013	Scrambling gromwell / Flower, Leaf, Stem, Flower bud / Lithospermum diffusum / Boraginaceae Glandora	Plant	0.114868	6410		0.105003	6592
	222014	Petunia Blue / Flower / Petunia x hybrida / Solanaceae Petunia	Plant	0.0778844	10887		0.111067	7071
	222015	Petunia Blue / Leaf, Stem, Flower bud (small) / Petunia x hybrida / Solanaceae Petunia	Plant	0.063737	11967		0.105849	6472
	222016	Lavender Furano (SPICA putative)/ Flower, Flower bud / Lavandula sp. / Lamiaceae Lavandula	Plant	0.0992989	7414		0.0984512	8280
	222017	Lavender Furano (SPICA putative)/ Leaf, Stem, Flower bud / Lavandula sp. / Lamiaceae Lavandula	Plant	0.111901	7400		0.114652	7247
	222018	Nemophila, Baby blue eyes / Root (washed) / Nemophila menziesii / Boraginaceae Nemophila	Plant	0.0928446	5360		0.0862267	5016
	222019	Kakkontokasenkyushin'i (Extract Granules)	Herbal medicine	0.117928	6594		0.15448	4876
	222022	Wild Korean mulberry (putative) / Leaf / Morus australis / Moraceae Morus	Plant	0.131009	6956		0.16348	4924
	222023	Wild Korean mulberry (putative) / Female flower / Morus australis / Moraceae Morus	Plant	0.142008	6091		0.164234	4682
	222024	Azalea / Flower / Rhododendron ferrugineum L. / Ericaceae Rhododendron	Plant	0.143169	4038		0.136041	4292
	222025	Azalea / Leaf, Stem / Rhododendron ferrugineum L. / Ericaceae Rhododendron	Plant	0.112093	8353		0.101871	8726
	222026	Cherry blossom Itokukuri / Flower / Cerasus Sato-zakura Group 'Nobilis' / Rosaceae Amygdaloideae Cerasus	Plant	0.140086	5041		0.155084	4198
	222027	Carolina geranium / Leaf, Petiole / Geranium carolinianum / Geraniaceae Geranium	Plant	0.126579	6155		0.113481	5784
	222028	Ring-cup aok (putative) / Leaf / Quercus glauca / Fagaceae Quercus	Plant	0.0947936	9154		0.0878548	9386
	222029	Dandelion / Flower / Taraxacum officinale / Asteraceae Taraxacum	Plant	0.116658	7114		0.130325	5979
	222030	Dandelion / Leaf, Stem / Taraxacum officinale / Asteraceae Taraxacum	Plant	0.140725	4781		0.147222	4401
	222031	Japanese knotweed (putative) / Leaf / Fallopia japonica / Polygonaceae Fallopia	Plant	0.131766	6209		0.116103	6534
	222032	Cobra lily Urashima / Flower / Arisaema urashima / Araceae Arisaema	Plant	0.134706	4337		0.17572	3026
	222033	Cobra lily Urashima / Leaf / Arisaema urashima / Araceae Arisaema	Plant	0.135791	4079		0.179529	2522
	222034	Satsuki azalea / Flower / Rhododendron indicum / Ericaceae Rhododendron	Plant	0.152785	3977		0.142417	4251
	222035	Satsuki azalea / Leaf / Rhododendron indicum / Ericaceae Rhododendron	Plant	0.113533	7585		0.111053	7011
	222036	Bigleaf periwinkle / Flower / Vinca major / Apocynaceae Rauvolfioideae Vinceae Vinca	Plant	0.0945181	7689		0.120693	5531
	222037	Bigleaf periwinkle / Leaf, Stem / Vinca major / Apocynaceae Rauvolfioideae Vinceae Vinca	Plant	0.0895808	8936		0.126307	5385
	222038	Variety of Raspberry / Flower / Rubus hirsutus / Rosaceae Rosoideae Rubus	Plant	0.11292	8422		0.114788	7658
	222039	Variety of Raspberry / Leaf / Rubus hirsutus / Rosaceae Rosoideae Rubus	Plant	0.0930349	8718		0.100781	8011
	222040	Otsujito (Extract Granules)	Herbal medicine	0.122189	5628		0.144211	4743
	222041	Petty spurge / Shoot / Euphorbia peplus / Euphorbiaceae Euphorbia	Plant	0.0923567	9245		0.110535	6839
	222042	Chocolate vine / Leaf, Petiole / Akebia quinata / Lardizabalaceae Akebia	Plant	0.121854	8111		0.121591	7045
	222043	An Angelica species / Leaf, Petiole / Angelica sp. / Apiaceae Angelica	Plant	0.11492	6667		0.130514	5571
	222044	Philadelphia fleabane / Flower / Erigeron philadelphicus L. / Asteraceae Asteroideae Astereae Erigeron	Plant	0.105292	9531		0.107709	8887
	222045	Philadelphia fleabane / Leaf, Stem / Erigeron philadelphicus L. / Asteraceae Asteroideae Astereae Erigeron	Plant	0.145074	5481		0.138548	5192
	222046	Ginkgo / Leaf / Ginkgo biloba L. / Ginkgoaceae Ginkgo	Plant	0.100474	7356		0.11983	5536
	222047	Ginkgo / Male flower / Ginkgo biloba L. / Ginkgoaceae Ginkgo	Plant	0.0885484	8982		0.113736	6657
	222048	Dawn redwood / Leaf, Stem / Metasequoia glyptostroboides / Cupressaceae Metasequoia	Plant	0.113394	6995		0.108324	6694
	222049	Japanese Mallotus / Leaf / Mallotus japonicus / Euphorbiaceae Acalyphoideae Acalypheae Mallotus	Plant	0.117308	6467		0.0959285	7777
	222050	Geranium / Root (washed) / Pelargonium x hortorum / Geraniaceae Pelargonium	Plant	0.143608	4321		0.117594	4322
	222051	Anchusan (Extract Granules)	Herbal medicine	0.151775	3193		0.18117	2860
	222052	Jumihaidokuto (Extract Granules)	Herbal medicine	0.146146	4509		0.182901	3565
	222053	Hachimijiogan (Extract Granules)	Herbal medicine	0.133433	3581		0.172913	2595
	222056	Human / Plasma / Homo sapiens sapiens / Hominidae Homininae Hominini Hominina Homo	Animal	0.127287	1200		0.121423	1004
	222059	Turmeric drink	Food	0.0864794	4102		0.139745	2066
	222060	Snapdragon / Root (washed) / Antirrhinum majus L. / Plantaginaceae Antirrhinum	Plant	0.0878895	4807		0.106345	3529
	222061	Daisy / Root (washed) / Bellis caerulescens / Asteraceae Bellis	Plant	0.0710458	6916		0.0680322	6217
	222062	Lobelia / Root (washed) / Lobelia L. / Campanulaceae Lobelia	Plant	0.0884299	4314		0.123014	2447
	222063	Dalmatian bellflower / Root (washed) / Campanula portenschlagiana / Campanulaceae Campanula	Plant	0.134322	2786		0.171522	2066
	222064	Osteospermum Grand Canyon / Root (washed) / Osteospermum hybrids / Asteraceae Asteroidear Calenduleae Osteospermum	Plant	0.103247	3596		0.114374	2657
	222065	Moss phlox / Root (washed) / Phlox subulata / Polemoniaceae Phlox	Plant	0.0873203	5885		0.116114	4217
	222066	Marigold / Root (unwashed) / Tagetes L / Asteraceae Asteroideae Tagetes	Plant	0.103781	4255		0.120555	3107
	222067	Marigold / Root (washed) / Tagetes L / Asteraceae Asteroideae Tagetes	Plant	0.102661	3844		0.11526	2835
	222068	Gazania Gazoo / Root (washed) / Gazania rigens / Asteraceae Cichorioideae Gazania	Plant	0.0787429	7111		0.0815116	6113
	222069	Lavender Furano (SPICA putative) / Root (washed) / Lavandula sp. / Lamiaceae Lavandula	Plant	0.0612867	9182		0.0700375	7142
	222070	Scrambling gromwell / Root (washed) / Lithospermum diffusum / Boraginaceae Glandora	Plant	0.0658385	4818		0.075387	3767
	222071	Marguerite Fruity pink / Root (washed) / Argyranthemum frutescens / Asteraceae Asteroideae Argyranthemum	Plant	0.0722564	6582		0.109309	4093
	222072	Linaria Ripple Stone / Root (washed) / Linaria aeruginea 'Neon lights' / Plantaginaceae Antirrhineae Linaria	Plant	0.075779	4698		0.140625	2115
	222073	Lavender (STOECHAS putative) / Root (washed) / Lavandula sp. / Lamiaceae Lavandula	Plant	0.0704488	7358		0.0759429	5866
	222074	Petunia Blue / Root (washed) / Petunia x hybrida / Solanaceae Petunia	Plant	0.0721167	5696		0.126157	2735
	222075	Yellow daisy / Root (washed) / Chrysanthemum multicaule Desf. / Asteraceae Chrysanthemum	Plant	0.0854352	5574		0.112239	3586
	222076	Brachyscome Brasco Violet / Root (washed) / Brachyscome angustifolia Brasco (TM) Violet / Asteraceae Brachyscome	Plant	0.0873737	5158		0.0983118	4550
	222077	Dwarf baby's breath / Root (washed) / Gypsophila cerastioides / Caryophyllaceae Gypsophila	Plant	0.0911042	4128		0.10783	2847
	222078	Hop pellet / Humulus lupulus	Food	0.0727972	5194		0.109951	3564
	222079	Rice / Leaf blade / Oryza sativa L. cv. Nipponbare / Poaceae Oryzoideae Oryza	Plant	0.129567	3765		0.145065	3208
	222080	Rice / Root (unwashed) / Oryza sativa L. cv. Nipponbare / Poaceae Oryzoideae Oryza	Plant	0.150394	2007		0.209096	996
	222081	Rice / Root (washed) / Oryza sativa L. cv. Nipponbare / Poaceae Oryzoideae Oryza	Plant	0.130759	2848		0.17118	1867
	222082	Soil near by rice (Nipponbare) root	Environment	0.0856223	351		0.120736	79
	222083	Soil from paddy field	Environment	0.0836617	279		0.13578	148
	222084	Water from paddy field	Environment	0.0403274	190		0.101104	46
	222085	Apple snail / Pomacea canaliculata / Ampullariidae Pomacea	Animal	0.083463	1914		0.130375	831
	222086	Chinese fringe bush / Leaf, Stem / Loropetalum chinense var. rubra / Hamamelidaceae Loropetalum	Plant	0.130897	4873		0.113278	5186
	222087	A kind of Japanese Box (putative) / Leaf, Stem (young) / Buxus / Buxaceae Buxus	Plant	0.0812773	8206		0.0987183	5755
	222088	Cherry blossom Karamizakura (putative) / Leaf / Cerasus pseudocerasus (Lindley) D.Don / Rosaceae Cerasus	Plant	0.137473	5696		0.127425	5647
	222089	Cherry blossom Karamizakura (putative) / Fruit (immature) / Cerasus pseudocerasus (Lindley) D.Don / Rosaceae Cerasus	Plant	0.152198	3322		0.183096	2546
	222090	Chinese redbud / Flower (old) / Cercis chinensis / Fabaceae Caesalpinioideae Cercis	Plant	0.098541	9481		0.107326	7825
	222091	Chinese redbud / Leaf / Cercis chinensis / Fabaceae Caesalpinioideae Cercis	Plant	0.115844	7376		0.111296	6242
	222092	Tabunoki (Red Nanmu) (putative) / Leaf (young, red) / Machilus thunbergii / Lauraceae Machilus	Plant	0.0828368	9801		0.0918246	8242
	222093	Tabunoki (Red Nanmu) (putative) / Leaf / Machilus thunbergii / Lauraceae Machilus	Plant	0.0794227	12104		0.0845723	10896
	222094	Kiwifruit / Leaf, Stem / Actinidia chinensis Planch. / Actinidiaceae Actinidia	Plant	0.0931412	12034		0.122294	7856
	222095	Lesser quaking grass / Shoot / Briza minor / Poaceae Briza	Plant	0.107879	8074		0.111105	6632
	222096	Persimmon / Leaf (young) / Diospyros kaki Thunb. / Ebenaceae Diospyros	Plant	0.111854	6965		0.118441	6008
	222097	Japanese star anse (putative) / Leaf, Stem, Bud (young), [damaged] / Illicium anisatum / Schisandraceae Illicium	Plant	0.0794975	13343		0.0967043	10091
	222098	Chinese holly / Leaf (young) / Osmanthus heterophyllus / Oleaceae Osmanthus	Plant	0.0743958	13481		0.08138	11441
	222099	Blue daze / Flower / Evolvulus pilosus / Convolvulaceae Evolvulus	Plant	0.0846057	9902		0.126508	5593
	222100	Blue daze / Leaf, Stem, Flower bud / Evolvulus pilosus / Convolvulaceae Evolvulus	Plant	0.0755128	13499		0.114896	8153
	222101	Blue daze / Root (washed) / Evolvulus pilosus / Convolvulaceae Evolvulus	Plant	0.0875944	9030		0.118881	5210
	222102	Busy Lizzie / Flower, Flower bud / Impatiens walleriana / Balsaminaceae Impatiens	Plant	0.159192	4578		0.161249	3808
	222103	Busy Lizzie / Leaf, Stem, Flower bud / Impatiens walleriana / Balsaminaceae Impatiens	Plant	0.146376	5377		0.164695	4325
	222104	Gold Coin daisy / Flower, Flower bud / Pallenis maritima / Asteraceae Inuleae Pallenis	Plant	0.101478	9210		0.107852	7977
	222105	Gold Coin daisy / Leaf, Stem / Pallenis maritima / Asteraceae Inuleae Pallenis	Plant	0.119428	6639		0.117573	6004
	222106	Perpetual begonia / Flower / Begonia semperflorens / Begoniaceae Begonia	Plant	0.151047	3205		0.174941	2393
	222107	Perpetual begonia / Leaf / Begonia semperflorens / Begoniaceae Begonia	Plant	0.174388	2802		0.175344	2325
	222108	Madagascar periwinkle / Flower, Flower bud / Catharanthus roseus / Apocynaceae Rauvolfioideae Vinceae Catharanthus	Plant	0.0871268	8464		0.135673	4717
	222109	Madagascar periwinkle / Leaf, Stem, Flower bud (small) / Catharanthus roseus / Apocynaceae Rauvolfioideae Vinceae Catharanthus	Plant	0.0732765	11099		0.140798	4962
	222110	Daisaikoto (Extract Granules)	Herbal medicine	0.105858	6318		0.137265	4384
	222111	Shosaikoto (Extract Granules)	Herbal medicine	0.111899	6078		0.15394	4012
	222112	Saikokeishito (Extract Granules)	Herbal medicine	0.125303	5685		0.160496	3839
	222113	Saikokeishikankyoto (Extract Granules)	Herbal medicine	0.117314	5592		0.156636	4013
	222114	Busy Lizzie / Root (washed) / Impatiens walleriana / Balsaminaceae Impatiens	Plant	0.137393	4498		0.173638	2795
	222115	Gold Coin daisy / Root (washed) / Pallenis maritima / Asteraceae Inuleae Pallenis	Plant	0.0905897	7488		0.0956031	6060
	222116	Bacopa Scopia / Flower / Chaenostoma cordatum / Scrophulariaceae Chaenostoma	Plant	0.0949109	8962		0.0981292	7322
	222117	Bacopa Scopia / Leaf, Stem, Flower bud (small) / Chaenostoma cordatum / Scrophulariaceae Chaenostoma	Plant	0.0843314	11010		0.0889495	8721
	222118	Bacopa Scopia / Root (washed) / Chaenostoma cordatum / Scrophulariaceae Chaenostoma	Plant	0.0949349	6694		0.103914	4750
	222119	Scarlet sage / Flower / Salvia splendens / Lamiaceae Nepetoideae Mentheae Salvia	Plant	0.105618	6710		0.133348	4751
	222120	Scarlet sage / Leaf, Petiole / Salvia splendens / Lamiaceae Nepetoideae Mentheae Salvia	Plant	0.113997	6568		0.130277	4822
	222121	Verbena / Flower / Verbena / Verbenaceae Verbeneae Verbena	Plant	0.110859	9112		0.115915	7708
	222122	Verbena / Leaf, Stem / Verbena / Verbenaceae Verbeneae Verbena	Plant	0.116089	7618		0.124848	6082
	223001	Dianthus Olivia / Flower, Flower bud / Dianthus / Caryophyllaceae Dianthus	Plant	0.0833473	9810		0.0897743	8200
	223002	Dianthus Olivia / Leaf, Stem / Dianthus / Caryophyllaceae Dianthus	Plant	0.0854158	9263		0.0977955	6596
	223003	Dianthus / Flower / Dianthus / Caryophyllaceae Dianthus	Plant	0.0932993	8942		0.0918991	7981
	223004	Dianthus / Leaf, Stem / Dianthus / Caryophyllaceae Dianthus	Plant	0.0833844	10112		0.0858667	8037
	223005	Euphorbia Snow Blizzard / Flower, Leaf, Stem / Euphorbia L. / Euphorbiaceae Euphorbioideae Euphorbia	Plant	0.115361	7689		0.123255	6816
	223006	Nemesia Nesia / Flower / Nemesia / Scrophulariaceae Nemesia	Plant	0.0746507	12344		0.0921074	8904
	223007	Nemesia Nesia / Leaf, Stem, Flower bud (small) / Nemesia / Scrophulariaceae Nemesia	Plant	0.0855165	8856		0.100317	6760
	223008	Nemesia Nesia / Root (washed) / Nemesia / Scrophulariaceae Nemesia	Plant	0.0737738	8043		0.0885287	5686
	223009	Cockscomb / Shoot (seedling) / Celosia argentea / Amaranthaceae Celosia	Plant	0.0967267	7586		0.120654	5924
	223010	Cigarette / Dried leaf part	Product	0.101379	5363		0.15874	3611
	223011	Honey 1	Food	0.109853	3380		0.159246	2267
	223012	Honey 2	Food	0.109148	3717		0.143129	2340
	223013	Honey 3	Food	0.122449	2693		0.175144	1600
	223014	Honey 4	Food	0.112525	2619		0.159027	1552
	223015	Honey 5	Food	0.086816	4168		0.126315	2451
	223016	Honey 6	Food	0.0866188	5512		0.110209	4085
	223017	Honey 7	Food	0.104604	4523		0.12869	3548
	223019	Kousa Dogwood / Leaf, Flower (young) / Cornus kousa / Cornaceae Cornus	Plant	0.11389	7682		0.114591	6598
	223020	Japanese spindle / Leaf (young), Flower / Euonymus japonicus / Celastraceae Euonymus	Plant	0.112783	7253		0.130811	5481
	223021	Camphor Laurel / Leaf, flower bud / Cinnamomum camphora / Lauraceae Cinnamomum	Plant	0.092726	10382		0.117126	7290
	223022	Japanese hawthorn / Flower, Flower stalk, Leaf, Flower bud / Ixeris stolonifera / Asteraceae Cichorioideae Ixeris	Plant	0.135098	5703		0.159304	4057
	223023	Red clover / Flower, Leaf, Stem, Flower bud / Trifolium pratense / Fabaceae Trifolium	Plant	0.103357	9548		0.114132	7483
	223024	White clover / Flower, Shoot / Trifolium repens / Fabaceae Trifolium	Plant	0.0999397	10717		0.108036	8201
	223025	Hydrangea / Leaf, Flower bud / Hydrangea macrophylla / Hydrangeaceae Hydrangea	Plant	0.0934739	10420		0.11996	6756
	223026	Carolina geranium / Flower, Flower bud, Leaf / Geranium carolinianum / Geraniaceae Geranium	Plant	0.114952	7706		0.119891	5900
	223027	Narrow-leaved Vetch / Shoot / Vicia sativa subsp. nigra / Fabaceae Vicia	Plant	0.146238	6266		0.16872	4546
	223028	Rose evening primrose / Shoot / Oenothera rosea / Onagraceae Onagroideae Onagreae Oenothera	Plant	0.150561	5497		0.137881	4929
	223029	Violet wood-sorrel / Shoot / Oxalis debilis / Oxalidaceae Oxalis	Plant	0.148535	3889		0.168411	3312
	223030	Violet wood-sorrel / Bulb (washed) / Oxalis debilis / Oxalidaceae Oxalis	Plant	0.130019	4286		0.120729	4164
	223031	Large-flowered Waterweed / Leaf, Stem / Egeria densa / Hydrocharitaceae Egeria	Plant	0.0754949	7917		0.109436	3636
	223032	Grape clearwing moth / Larva / Nokona regalis / Sesiidae Sesiinae Nokona	Animal	0.077414	5434		0.094705	2819
	223033	Earthrowm (for fishing)	Animal	0.0296184	9949		0.0583885	2762
	223034	Penis fish / Urechis unicinctus / Urechidae Urechis	Animal	0.0466889	4656		0.0474415	2154
	223035	Ragworm (Aoisome) / Perinereis aibuhitensis (putative) / Nereididae Perinereis	Animal	0.0274717	16025		0.0417791	5968
	223036	Ragworm (Akaisome) / Perinereis aibuhitensis (putative) / Nereididae Perinereis	Animal	0.0402843	8662		0.0514383	3152
	223037	Ragworm (Gold) / Perinereis aibuhitensis (putative) / Nereididae Perinereis	Animal	0.0332353	14640		0.0442402	6312
	223038	Saikokaryukotsuboreito (Extract Granules)	Herbal medicine	0.112061	5507		0.155724	3373
	223039	Hangeshashinto (Extract Granules)	Herbal medicine	0.099746	7070		0.149896	4107
	223040	Orengedokuto (Extract Granules)	Herbal medicine	0.118597	4305		0.17489	2750
	223041	Hangekobokuto (Extract Granules)	Herbal medicine	0.122915	4934		0.15765	3365
	223042	Goreisan (Extract Granules)	Herbal medicine	0.118339	3363		0.186941	1733
	223043	Keishikajutsubuto (Extract Granules)	Herbal medicine	0.126503	5060		0.171727	3206
	223044	Shoseiryuto (Extract Granules)	Herbal medicine	0.103639	6892		0.167747	3721
	223045	Boiogito (Extract Granules)	Herbal medicine	0.115429	5799		0.18618	3017
	223046	Shohangekabukuryoto (Extract Granules)	Herbal medicine	0.10196	2490		0.165563	861
	223047	Shofusan (Extract Granules)	Herbal medicine	0.124272	5023		0.183138	3121
	223048	Tokishakuyakusan (Extract Granules)	Herbal medicine	0.113164	5168		0.178869	2835
	223049	Kamishoyosan (Extract Granules)	Herbal medicine	0.131505	6202		0.168264	4038
	223050	Keishibukuryogan (Extract Granules)	Herbal medicine	0.129667	3133		0.173396	2001
	223051	Keishikaryukotsuboreito (Extract Granules)	Herbal medicine	0.127323	4476		0.168206	2938
	223052	Maoto (Extract Granules)	Herbal medicine	0.140825	4844		0.183553	3640
	223053	Eppikajutsuto (Extract Granules)	Herbal medicine	0.13716	5180		0.185738	3528
	223054	Cherry blossom Yamazakura-shidare / Leaf / Cerasus Sato-zakura Group 'Sendai-shidare' / Rosaceae Cerasus	Plant	0.108207	9636		0.115856	8088
	223055	Cherry blossom Hayazaki-oshima / Leaf / Cerasus x yedoensis (Matsumura) A. Vassiliev / Rosaceae Cerasus	Plant	0.113518	9388		0.120558	7765
	223056	Cherry blossom Usubeni-kanzakura / Leaf / Cerasus x kanzakura 'Praecox' / Rosaceae Cerasus	Plant	0.112535	9326		0.106205	8829
	223057	Cherry blossom Somei-yoshino / Leaf / Cerasus x yedoensis 'Somei-yoshino' / Rosaceae Cerasus	Plant	0.112171	9464		0.112686	8214
	223058	Cherry blossom Yedo-higan / Leaf / Cerasus spachiana Lavalle'e ex H.Otto / Rosaceae Cerasus	Plant	0.112526	9259		0.0993665	8937
	223059	Cherry blossom Oshima-zakura / Leaf / Cerasus speciosa (Koidz.) H.Ohba / Rosaceae Cerasus	Plant	0.112217	9612		0.112517	8619
	223060	Cockscomb / Root (washed) / Celosia argentea / Amaranthaceae Celosia	Plant	0.081537	6511		0.101179	4646
	223061	Euphorbia Snow Blizzard / Root (washed) / Euphorbia L. / Euphorbiaceae Euphorbioideae Euphorbia	Plant	0.101994	7539		0.101756	6304
	223062	Madagascar periwinkle / Root (washed) / Catharanthus roseus / Apocynaceae Rauvolfioideae Vinceae Catharanthus	Plant	0.0704448	9101		0.116797	4427
	223063	Perpetual begonia / Root (washed) / Begonia semperflorens / Begoniaceae Begonia	Plant	0.10506	4858		0.12237	3293
	223064	Verbena / Root (washed) / Verbena / Verbenaceae Verbeneae Verbena	Plant	0.0856569	8973		0.0956938	6639
	223065	Dianthus Olivia / Root (washed) / Dianthus / Caryophyllaceae Dianthus	Plant	0.0706453	9656		0.0798057	6616
	223066	Dianthus / Root (washed) / Dianthus / Caryophyllaceae Dianthus	Plant	0.0851504	7847		0.083689	6410
	223067	Scarlet sage / Root (washed) / Salvia splendens / Lamiaceae Nepetoideae Mentheae Salvia	Plant	0.109596	5392		0.100885	4703
	223068	Bakumondoto (Extract Granules)	Herbal medicine	0.117636	5228		0.159042	2980
	223069	Shimbuto (Extract Granules)	Herbal medicine	0.109173	4839		0.165764	2524
	223070	Goshuyuto (Extract Granules)	Herbal medicine	0.0998548	6304		0.153315	3766
	223071	Ninjinto (Extract Granules)	Herbal medicine	0.103258	6707		0.145624	4109
	223072	Parsley / Shoot / Petroselinum crispum / Apiaceae Petroselinum	Plant	0.0892572	9371		0.133473	5358
	223073	Rosemary (crawling) / Shoot / Rosmarinus officinalis L. / Lamiaceae Rosmarinus	Plant	0.0611692	18086		0.0733543	13367
	223074	Mint / Shoot / Mentha sp. / Lamiaceae Mentha	Plant	0.0855976	11214		0.085679	10247
	223075	Lemon balm / Shoot / Melissa officinalis / Lamiaceae Melissa	Plant	0.0983393	9079		0.0881404	8639
	223076	Basil / Shoot / Ocimum basilicum / Lamiaceae Nepetoideae Ocimeae Ocimum	Plant	0.105581	8043		0.118671	5863
	223077	Hop dried flower / Humulus lupulus / Cannabaceae Humulus	Plant	0.073287	9762		0.0955765	6689
	223078	Coffee bean, roasted, arabica / Coffea arabica L. / Rubiaceae Coffea	Plant	0.0760559	4056		0.0989031	3656
	223079	Coffee bean, roasted, robusta / Coffea canephora / Rubiaceae Coffea	Plant	0.073288	4023		0.102867	3430
	223080	Coffee, infusion, arabica / Coffea canephora / Rubiaceae Coffea	Food	0.0788127	3559		0.103027	3250
	223081	Coffee, infusion, robusta / Coffea canephora / Rubiaceae Coffea	Food	0.078379	3710		0.102245	3375
	223082	Daiobotampito (Extract Granules)	Herbal medicine	0.101997	5256		0.117233	4390
	223083	Byakkokaninjinto (Extract Granules)	Herbal medicine	0.0979066	5920		0.136244	3424
	223084	Shigyakusan (Extract Granules)	Herbal medicine	0.108182	6450		0.140728	4349
	223085	Mokuboito (Extract Granules)	Herbal medicine	0.104118	4869		0.163404	2677
	223086	Coffee bean, unroasted, arabica / Coffea arabica L. / Rubiaceae Coffea	Plant	0.117437	2923		0.14442	2124
	223087	Coffee bean, unroasted, robusta / Coffea canephora / Rubiaceae Coffea	Plant	0.119455	3151		0.1433	2489
	223088	Fuchsia / Flower, Flower bud / Fuchsia L. / Onagraceae Fuchsia	Plant	0.132205	5209		0.127296	5348
	223089	Fuchsia / Leaf, Stem, Flower bud (small) / Fuchsia L. / Onagraceae Fuchsia	Plant	0.123508	6567		0.107008	7238
	223090	Bitter melon / Leaf, Stem, Vine / Momordica charantia / Cucurbitaceae Momordica	Plant	0.0949208	8290		0.126752	5190
	223091	Melon / Leaf, Stem / Cucumis melo / Cucurbitaceae Cucumis	Plant	0.149775	4131		0.193125	2616
	223092	Watermelon / Leaf, Stem / Citrullus lanatus / Cucurbitaceae Citrullus	Plant	0.112647	6001		0.147791	3667
	223093	Cucumber 1 / Leaf, Stem, Vine / Cucumis sativus L. / Cucurbitaceae Cucumis	Plant	0.143032	5027		0.168673	3945
	223094	Cucumber 2 / Leaf, Stem, Vine / Cucumis sativus L. / Cucurbitaceae Cucumis	Plant	0.149012	4190		0.178612	3114
	223095	Perilla (Ao-shiso) / Leaf, Stem / Perilla frutescens var. crispa / Lamiaceae Perilla	Plant	0.0966611	9037		0.0977767	7622
	223096	Eggplant / Leaf and Petiole (excluding the part of feeding damage) / Solanum melongena / Solanaceae Solanum	Plant	0.122202	7149		0.150505	4999
	223097	Dog / Urine / Canis lupus familiaris / Canidae Caninae Canis	Animal	0.0477689	9450		0.0451768	9326
	223098	Cat / Urine / Felis silvestris catus / Felidae Felis	Animal	0.05175	7642		0.0415718	9048
	223099	Dry dog food	Product	0.101206	3314		0.12017	2062
	223100	Luffa / Leaf, Stem, Vine / Luffa cylindrica / Cucurbitaceae Luffa	Plant	0.100329	7806		0.100537	6553
	223101	Tomato / Leaf, Stem / Solanum lycopersicum / Solanaceae Solanum	Plant	0.132433	6460		0.172745	4222
	223102	Shishito pepper / Leaf and Stem (a bit damaged by feeding) / Capsicum annuum / Solanaceae Capsicum	Plant	0.0963544	7788		0.140539	4562
	223103	Red pepper / Leaf, Stem / Capsicum annuum / Solanaceae Capsicum	Plant	0.0948978	7520		0.143916	4186
	223104	Green pepper / Leaf, Stem / Capsicum annuum / Solanaceae Capsicum	Plant	0.0933957	8346		0.138379	4843
	223105	Fava bean / Shell / Vicia faba / Fabaceae Vicia	Plant	0.13287	3893		0.165321	2968
	223106	Fava bean / Bean / Vicia faba / Fabaceae Vicia	Plant	0.102249	5631		0.12473	4051
	223107	Sanvitalia Greatyellow / Flower / Sanvitalia / Asteraceae Sanvitalia	Plant	0.0980496	9931		0.111065	7944
	223108	Sanvitalia Greatyellow / Leaf, Stem, Flower bud (small) / Sanvitalia / Asteraceae Sanvitalia	Plant	0.0957839	8790		0.116869	6288
	223109	Japanese pepper / Leaf, Stem (branch) / Zanthoxylum piperitum / Rutaceae Zanthoxylum	Plant	0.0819491	11948		0.122448	7492
	224001	Fission yeast L968 (NBRP FY7520) / Spores (formed 6 days on synthetic medium) / Schizosaccharomyces pombe / Schizosaccharomycetaceae Schizosaccharomyces	Bacteria	0.0591779	4336		0.0692936	2259
	224002	Synthetic medium (for spore formation, used for 6 days, NBRP)	Medium	0.116042	922		0.154342	594
	224003	Synthetic medium (for spore formation, unused, NBRP)	Medium	0.0823558	259		0.1471	124
	224004	Fission yeast L968 (NBRP FY7520) / Spores (formed 6 days on wheat germ medium) / Schizosaccharomyces pombe / Schizosaccharomycetaceae Schizosaccharomyces	Bacteria	0.0605876	4776		0.0710236	2417
	224005	Wheat germ medium (for spore formation, used for 6 days, NBRP)	Medium	0.0793753	3437		0.148268	1597
	224006	Wheat germ medium (for spore formation, unused, NBRP)	Medium	0.104256	2896		0.13727	1724
	224007	Barley (Morex) NBRP / Seed / Hordeum vulgare subsp. vulgare cv. Morex / Poaceae Hordeum	Plant	0.0792763	10392		0.114431	5958
	224008	Barley (Haruna Nijo) NBRP / Seed / Hordeum vulgare subsp. vulgare cv. Haruna Nijo / Poaceae Hordeum	Plant	0.0833168	9565		0.125609	5384
	224009	Barley (Murasakimochi) NBRP / Seed / Hordeum vulgare subsp. vulgare cv. Murasakimochi / Poaceae Hordeum	Plant	0.0836619	8402		0.119625	4644
	224010	Barley (Golden Promise) NBRP / Seed / Hordeum vulgare subsp. vulgare cv. Golden Promise / Poaceae Hordeum	Plant	0.0928188	8717		0.130122	5284
	224011	Barley (wild strain OUH602) NBRP / Seed / Hordeum vulgare subsp. spontaneum, strain OUH602 / Poaceae Hordeum	Plant	0.0856	9617		0.116713	5978
	224012	Hangebyakujutsutemmato (Extract Granules)	Herbal medicine	0.100644	6807		0.167785	3845
	224013	Tokishigyakukagoshuyushokyoto (Extract Granules)	Herbal medicine	0.120458	6487		0.151547	5037
	224014	Ryokeijutsukanto (Extract Granules)	Herbal medicine	0.128727	4261		0.158777	3393
	224015	Choreito (Extract Granules)	Herbal medicine	0.0711849	3845		0.159995	1247
	224016	Hochuekkito (Extract Granules)	Herbal medicine	0.116401	6862		0.155826	4778
	224017	Rikkunshito (Extract Granules)	Herbal medicine	0.109357	6541		0.167375	3747
	224018	Keishito (Extract Granules)	Herbal medicine	0.125374	5089		0.147609	3863
	224019	Shichimotsukokato (Extract Granules)	Herbal medicine	0.122212	5198		0.16101	4000
	224020	Perilla (Ao-shiso) / Root (washed) / Perilla frutescens var. crispa / Lamiaceae Perilla	Plant	0.100349	6377		0.106203	5492
	224021	Eggplant / Root (washed) / Solanum melongena / Solanaceae Solanum	Plant	0.0716017	10545		0.117589	5304
	224022	Cucumber 1 / Root (washed) / Cucumis sativus L. / Cucurbitaceae Cucumis	Plant	0.113658	5790		0.138539	4425
	224023	Cucumber 2 / Root (washed) / Cucumis sativus L. / Cucurbitaceae Cucumis	Plant	0.129326	4172		0.153591	3068
	224024	Sanvitalia Greatyellow / Root (washed) / Sanvitalia / Asteraceae Sanvitalia	Plant	0.105734	7038		0.13089	4864
	224025	Luffa / Root (washed) / Luffa cylindrica / Cucurbitaceae Luffa	Plant	0.113793	5498		0.145886	3584
	224026	Melon / Root (washed) / Cucumis melo / Cucurbitaceae Cucumis	Plant	0.0953482	6420		0.127551	3958
	224027	Tomato / Root (washed) / Solanum lycopersicum / Solanaceae Solanum	Plant	0.105971	7106		0.168591	3568
	224028	Bitter melon / Root (washed) / Momordica charantia / Cucurbitaceae Momordica	Plant	0.0821848	7341		0.119715	3995
	224029	Fuchsia / Root (washed) / Fuchsia L. / Onagraceae Fuchsia	Plant	0.115521	5596		0.105521	5750
	224030	Watermelon / Root (washed) / Citrullus lanatus / Cucurbitaceae Citrullus	Plant	0.119405	4141		0.166516	2611
	224031	Fission yeast L972 (NBRP FY7507) / Cell (grown in synthetic medium with NH4+ as nitrogen source) / Schizosaccharomyces pombe / Schizosaccharomycetaceae Schizosaccharomyces	Bacteria	0.0491036	5413		0.0991302	1686
	224032	Fission yeast L972 (NBRP FY7507) / Cell (grown in minimal medium with proline as nitrogen source) / Schizosaccharomyces pombe / Schizosaccharomycetaceae Schizosaccharomyces	Bacteria	0.0472301	6018		0.0958482	1831
	224033	Minimal medium with proline as nitrogen source (for fission yeast, used, NBRP)	Medium	0.106037	394		0.172441	273
	224034	Minimal medium with proline as nitrogen source (for fission yeast, unused, NBRP)	Medium	0.104798	186		0.12111	130
	224035	Grape 'Shine Muscat' / Fruit / Vitis / Vitaceae Vitis	Food	0.126785	3912		0.178202	2543
	224036	Grape 'Tanenashi Kyoho' / Fruit / Vitis / Vitaceae Vitis	Food	0.127875	3460		0.164424	2735
	224037	Grape 'Kaiji' / Fruit / Vitis / Vitaceae Vitis	Food	0.140885	3607		0.174421	2868
	224038	Olive, black olive, flavored / / Olea europaea / Oleaceae Olea	Food	0.0677175	6736		0.106522	3417
	224039	Grape juice, from concentrate, 100% / Vitis / Vitaceae Vitis	Food	0.13529	3030		0.196362	2161
	224040	Morning glory (NBRP Q1065, synonym AK001) / Flower / Ipomoea nil / Convolvulaceae Convolvuloideae Ipomoneeae Ipomoea	Plant	0.121557	6392		0.155708	4324
	224041	Morning glory (NBRP Q1065, synonym AK001) / Stem / Ipomoea nil / Convolvulaceae Convolvuloideae Ipomoneeae Ipomoea	Plant	0.147942	6151		0.174542	4178
	224042	Morning glory (NBRP Q1065, synonym AK001) / Leaf / Ipomoea nil / Convolvulaceae Convolvuloideae Ipomoneeae Ipomoea	Plant	0.125172	7852		0.163186	5185
	224043	Morning glory (NBRP Q1065, synonym AK001) / Root / Ipomoea nil / Convolvulaceae Convolvuloideae Ipomoneeae Ipomoea	Plant	0.107007	7589		0.144616	4877
	224044	Morning glory (NBRP Q1065, synonym AK001) / Seed / Ipomoea nil / Convolvulaceae Convolvuloideae Ipomoneeae Ipomoea	Plant	0.0835682	10430		0.101942	7611
	224045	Tomato Micro-Tom (NBRP TOMJPF00001) / Leaf / Solanum lycopersicum / Solanaceae Slanum	Plant	0.123604	7948		0.167338	4686
	224046	Tomato Micro-Tom (NBRP TOMJPF00001) / Root / Solanum lycopersicum / Solanaceae Slanum	Plant	0.121241	5550		0.193517	2452
	224047	Tomato Moneymaker (NBRP TOMJPF00002) / Leaf / Solanum lycopersicum / Solanaceae Slanum	Plant	0.141121	6581		0.194166	3662
	224048	Tomato Moneymaker (NBRP TOMJPF00002) / Root / Solanum lycopersicum / Solanaceae Solanum	Plant	0.134832	4718		0.211616	2269
	224049	Tomato Aichi First (NBRP TOMJPF00003) / Leaf / Solanum lycopersicum / Solanaceae Solanum	Plant	0.149654	5617		0.215335	3038
	224050	Tomato Aichi First (NBRP TOMJPF00003) / Root / Solanum lycopersicum / Solanaceae Solanum	Plant	0.122436	6148		0.188607	2833
	224051	Tomato Ailsa Craig (NBRP TOMJPF00004) / Leaf / Solanum lycopersicum / Solanaceae Solanum	Plant	0.142577	6420		0.202084	3452
	224052	Tomato Ailsa Craig (NBRP TOMJPF00004) / Root / Solanum lycopersicum / Solanaceae Solanum	Plant	0.123811	5508		0.195636	2483
	224053	Tomato M82 (NBRP TOMJPF00005) / Leaf / Solanum lycopersicum / Solanaceae Solanum	Plant	0.130775	6914		0.185794	3665
	224054	Tomato M82 (NBRP TOMJPF00005) / Root / Solanum lycopersicum / Solanaceae Solanum	Plant	0.131176	4612		0.202097	2108
	224055	Tomato Rutgers (NBRP TOMJPF00006) / Leaf / Solanum lycopersicum / Solanaceae Solanum	Plant	0.141719	6669		0.19646	3601
	224056	Tomato Rutgers (NBRP TOMJPF00006) / Root / Solanum lycopersicum / Solanaceae Solanum	Plant	0.136147	4908		0.207097	2298
	224057	Tomato Ponderosa (NBRP TOMJPF00007) / Leaf / Solanum lycopersicum / Solanaceae Solanum	Plant	0.155344	5396		0.213821	3016
	224058	Tomato Ponderosa (NBRP TOMJPF00007) / Root / Solanum lycopersicum / Solanaceae Solanum	Plant	0.13168	5250		0.203434	2443
	224059	Tomato Ueleie106WP (NBRP TOMJPF00015) / Leaf / Solanum lycopersicum / Solanaceae Solanum	Plant	0.134121	7104		0.187616	4105
	224060	Tomato Ueleie106WP (NBRP TOMJPF00015) / Root / Solanum lycopersicum / Solanaceae Solanum	Plant	0.124767	5171		0.202631	2341
	224061	Tomato Heinz1706B (NBRP TOMJPF00016) / Leaf / Solanum lycopersicum / Solanaceae Solanum	Plant	0.142593	6466		0.202404	3519
	224062	Tomato Heinz1706B (NBRP TOMJPF00016) / Root / Solanum lycopersicum / Solanaceae Solanum	Plant	0.126796	5465		0.19885	2505
	224063	Tomato Cerasiforme (NBRP TOMJPF00009) / Leaf / Solanum lycopersicum / Solanaceae Solanum	Plant	0.154373	5262		0.213753	2933
	224064	Tomato Cerasiforme (NBRP TOMJPF00009) / Root / Solanum lycopersicum / Solanaceae Solanum	Plant	0.127295	5384		0.195521	2478
	224065	Tomato S. peruvianum 1 (NBRP TOMJPF00010-1) / Leaf / Solanum peruvianum / Solanaceae Solanum	Plant	0.142752	6037		0.207529	3104
	224066	Tomato S. peruvianum 1 (NBRP TOMJPF00010-1) / Root / Solanum peruvianum / Solanaceae Solanum	Plant	0.122476	5417		0.194912	2396
	224067	Tomato S. peruvianum 2 (NBRP TOMJPF00010-2) / Leaf / Solanum peruvianum / Solanaceae Solanum	Plant	0.149096	5517		0.214814	2846
	224068	Tomato S. peruvianum 2 (NBRP TOMJPF00010-2) / Root / Solanum peruvianum / Solanaceae Solanum	Plant	0.123985	4954		0.194839	2212
	224069	Tomato S. pimpinellifolium 1 (NBRP TOMJPF00012-1) / Leaf / Solanum pimpinellifolium / Solanaceae Solanum	Plant	0.143573	5520		0.208538	2904
	224070	Tomato S. pimpinellifolium 1 (NBRP TOMJPF00012-1) / Root / Solanum pimpinellifolium / Solanaceae Solanum	Plant	0.132657	4878		0.210624	2206
	224071	Tomato S. pimpinellifolium 2 (NBRP TOMJPF00012-2) / Leaf / Solanum pimpinellifolium / Solanaceae Solanum	Plant	0.134603	6669		0.188342	3715
	224072	Tomato S. pimpinellifolium 2 (NBRP TOMJPF00012-2) / Root / Solanum pimpinellifolium / Solanaceae Solanum	Plant	0.126429	5451		0.211024	2447
	224073	Tomato S. pimpinellifolium 3 (NBRP TOMJPF00012-3) / Leaf / Solanum pimpinellifolium / Solanaceae Solanum	Plant	0.13669	6813		0.197482	3595
	224074	Tomato S. pimpinellifolium 3 (NBRP TOMJPF00012-3) / Root / Solanum pimpinellifolium / Solanaceae Solanum	Plant	0.136021	4367		0.22125	1883
	224075	Tomato S. pimpinellifolium 4 (NBRP TOMJPF00012-4) / Leaf / Solanum pimpinellifolium / Solanaceae Solanum	Plant	0.126534	7346		0.177758	3990
	224076	Tomato S. pimpinellifolium 4 (NBRP TOMJPF00012-4) / Root / Solanum pimpinellifolium / Solanaceae Solanum	Plant	0.139044	4369		0.21153	2040
	224077	Tomato S. pennelii (NBRPTOMJPF00008) / Leaf / Solanum pennellii / Solanaceae Solanum	Plant	0.0948885	7955		0.151367	3812
	224078	Tomato S. peruvianum 3 (NBRP TOMJPF00010-3) / Leaf / Solanum peruvianum / Solanaceae Solanum	Plant	0.130464	6866		0.18874	3749
	224079	Parsley / Root (washed) / Petroselinum crispum / Apiaceae Petroselinum	Plant	0.0725013	11620		0.108664	6585
	224080	Red pepper / Root (washed) / Capsicum annuum / Solanaceae Capsicum	Plant	0.0708017	8224		0.132032	3431
	224081	Shishito pepper / Root (washed) / Capsicum annuum / Solanaceae Capsicum	Plant	0.0875394	7429		0.139325	3332
	224082	Green pepper / Root (washed) / Capsicum annuum / Solanaceae Capsicum	Plant	0.0682795	8224		0.128201	3453
	224083	Lemon balm / Root (washed) / Melissa officinalis / Lamiaceae Melissa	Plant	0.0957332	6815		0.0989235	5632
	224084	Mint / Root (washed) / Mentha sp. / Lamiaceae Mentha	Plant	0.10771	6396		0.100492	5971
	224085	Basil / Root (washed) / Ocimum basilicum / Lamiaceae Nepetoideae Ocimeae Ocimum	Plant	0.0879875	7910		0.100479	5726
	224086	Rosemary (crawling) / Root (washed) / Rosmarinus officinalis L. / Lamiaceae Rosmarinus	Plant	0.0643594	11052		0.0777222	7943
	224087	Paddy rice 'Akitakomachi' (non-glutinous) / Grain, raw (well-milled, wash-free) / Oryza sativa L. / Poaceae Oryzoideae Oryza	Food	0.199665	474		0.271209	264
	224088	Paddy rice 'Akitakomachi' (non-glutinous) / Grain, raw (brown rice) / Oryza sativa L. / Poaceae Oryzoideae Oryza	Food	0.17886	1244		0.246552	677
	224089	Barley / Grain, raw (rolled barley) / Hordeum vulgare / Poaceae Hordeum	Food	0.14484	2066		0.225471	709
	224090	Paddy rice 'Akitakomachi' (non-glutinous) / Cooked rice (well-milled, wash-free) / Oryza sativa L. / Poaceae Oryzoideae Oryza	Food	0.105527	3162		0.189598	1057
	224091	Paddy rice 'Akitakomachi' (non-glutinous) / Cooked rice (brown rice) / Oryza sativa L. / Poaceae Oryzoideae Oryza	Food	0.107058	4624		0.168822	2073
	224092	Barley / Cooked grain (rolled barley) / Hordeum vulgare / Poaceae Hordeum	Food	0.0902169	6501		0.154034	2380
	224093	Domestic fowl / Hen's egg (Yolk and White) / Gallus gallus / Phasianidae Phasianoidea Gallus	Food	0.0554961	4026		0.111013	1055
	224094	Wakame seaweed / Water reconstituted from dried seaweed / Undaria pinnatifida / Alariaceae Undaria	Food	0.0716309	1186		0.118732	311
	224095	Green tea (sencha) / Infusion / Camellia sinensis / Theaceae Camellia	Food	0.185005	1347		0.228514	1040
	224096	Soybean / Seed, mature, raw / Glycine max / Fabaceae Faboideae Glycine	Food	0.116878	3680		0.169275	2149
	224097	Sesame / Seed (roasted sesame) / Sesamum indicum / Pedaliaceae Sesamum	Food	0.104232	4106		0.168631	2017
	224098	Green tea (sencha) / Tea leaf / Camellia sinensis / Theaceae Camellia	Food	0.135463	4167		0.154988	3589
	224099	Shiitake mushroom / edible part, raw / Lentinula edodes / Tricholomataceae Lentinula	Food	0.134968	2197		0.184201	1080
	224100	Satsuma mandarin / Segment / Citrus unshiu / Rutaceae Citrus	Food	0.123862	4403		0.173138	2178
	224101	Satsuma mandarin / Segment (with membrane) / Citrus unshiu / Rutaceae Citrus	Food	0.14067	3812		0.18238	2101
	224102	Satsuma mandarin / Peel (with hull, washed) / Citrus unshiu / Rutaceae Citrus	Plant	0.0892633	8486		0.117909	5356
	224103	Apple / Edible part (with peel, washed) / Malus domestica / Rosaceae Amygdaloideae Malus	Food	0.135196	2749		0.19603	1767
	224104	Apple / Seed / Malus domestica / Rosaceae Amygdaloideae Malus	Plant	0.123971	2062		0.191936	1069
	224105	Squash / Edible part (with peel, washed) / Cucurbita L. / Cucurbitaceae Cucurbiteae Cucurbita	Food	0.137619	4043		0.183185	2278
	224106	Squash / Seed, raw / Cucurbita L. / Cucurbitaceae Cucurbiteae Cucurbita	Plant	0.130065	2448		0.176069	1260
	224107	Onion / Bulb, raw / Allium cepa / Amaryllidaceae Allioideae Allium	Food	0.0846986	2523		0.110788	1336
	224108	Eggplant / Fruit, raw (edible part, with peel, washed) / Solanum melongena / Solanaceae Solanum	Food	0.154	2808		0.234928	1388
	224109	Carrot / Tuberous root, raw (edible part, with peel, washed) / Daucus carota subsp. sativus / Apiaceae Daucus	Food	0.17376	2109		0.273598	1056
	224110	Potato / Tuber, raw (edible part, without peel) / Solanum tuberosum / Solanaceae Solanum	Food	0.17534	2525		0.247929	1434
	224111	Cabbage / Leaf (edible part) / Brassica oleracea var. capitata / Brassicaceae Brassica	Food	0.172125	1892		0.208674	1150
	224112	Sweet potato / Tuberous root, raw (edible part, with peel, washed) / Ipomoea batatas / Convolvulaceae Ipomoea	Food	0.1502	3900		0.172014	2884
	224113	Burdock / Tuberous root, raw (edible part, without peel) / Arctium lappa / Asteraceae Arctium	Food	0.148908	3002		0.179223	1930
	224114	Burdock / Tuberous root, raw (edible part, with peel, washed) / Arctium lappa / Asteraceae Arctium	Food	0.125724	3378		0.148041	2379
	224115	Green pepper / Fruit, raw (edible part, washed) / Capsicum annuum / Solanaceae Capsicum	Food	0.0962998	4756		0.15246	2026
	224116	Green pepper / Core and seed / Capsicum annuum / Solanaceae Capsicum	Food	0.0855061	5410		0.15416	2263
	224117	Japanese radish (Daikon) / Tuberous root, raw (edible part, with peel, washed) / Raphanus sativus var. hortensis / Brassicaceae Raphanus	Food	0.193176	1285		0.229473	722
	224118	Welsh onion / Leaf, raw (edible part, washed) / Allium fistulosum / Amaryllidaceae Allioideae Allium	Food	0.0898832	3117		0.128723	1665
	224119	Spinach mustard (Komatsuna) / Leaf, raw (edible part, washed) / Brassica rapa var. perviridis / Brassicaceae Brassica	Food	0.179342	1940		0.203408	1221
	224120	Spinach / Leaf, raw (edible part, washed) / Spinacia oleracea / Amaranthaceae Chenopodioideae Spinacia	Food	0.112629	4325		0.17622	2153
	224121	Spinach / Base, raw (washed) / Spinacia oleracea / Amaranthaceae Chenopodioideae Spinacia	Food	0.106124	3841		0.174257	1787
	224122	Domestic fowl / Breast meat / Gallus gallus / Phasianidae Phasianoidea Gallus	Food	0.031937	7305		0.0976383	948
	224123	Chotosan (Extract Granules)	Herbal medicine	0.132666	4753		0.202209	2460
	224124	Juzentaihoto (Extract Granules)	Herbal medicine	0.140521	4697		0.188859	2021
	224125	Keigairengyoto (Extract Granules)	Herbal medicine	0.130407	5373		0.171682	3679
	224126	Junchoto (Extract Granules)	Herbal medicine	0.126746	4887		0.146637	3859
	224127	Yokuininto (Extract Granules)	Herbal medicine	0.143828	5232		0.189739	3485
	224128	Sokeikakketsuto (Extract Granules)	Herbal medicine	0.123373	5408		0.177695	3283
	224129	Yokukansan (Extract Granules)	Herbal medicine	0.144824	3998		0.208221	2427
	224130	Makyokansekito (Extract Granules)	Herbal medicine	0.139997	4174		0.183229	2138
	224131	Gorinsan (Extract Granules)	Herbal medicine	0.115674	5780		0.158746	3749
	224132	Unseiin (Extract Granules)	Herbal medicine	0.134929	3964		0.190013	2684
	224133	Seijobofuto (Extract Granules)	Herbal medicine	0.125543	5437		0.160985	3917
	224134	Jizusoippo (Extract Granules)	Herbal medicine	0.146788	4485		0.18271	3072
	224135	Keishikashakuyakuto (Extract Granules)	Herbal medicine	0.127183	2756		0.164897	2075
	224136	Tokakujokito (Extract Granules)	Herbal medicine	0.128243	3045		0.136173	2646
	224137	Bofutsushosan (Extract Granules)	Herbal medicine	0.142721	4031		0.174823	2866
	224138	Goshakusan (Extract Granules)	Herbal medicine	0.141408	3732		0.208122	1979
	224139	Camphor Laurel / Leaf / Cinnamomum camphora / Lauraceae Cinnamomum	Plant	0.11239	7064		0.13342	5447
	224140	Round leaf holly / Leaf, Stem / Ilex rotunda / Aquifoliaceae Ilex	Plant	0.0999459	6269		0.101261	5396
	224141	Japanese hackberry / Leaf, Stem / Celtis sinensis / Cannabaceae Celtis	Plant	0.129175	5470		0.163598	3649
	224142	Heavenly bamboo / Leaf / Nandina domestica / Berberidaceae Nandinoideae Nandina	Plant	0.115081	5562		0.101739	5597
	224143	Heavenly bamboo / Flower / Nandina domestica / Berberidaceae Nandinoideae Nandina	Plant	0.116356	5207		0.107088	5574
	224144	Japanese wisteria / Leaf, Stem / Wisteria floribunda / Fabaceae Faboideae Millettieae Wisteria	Plant	0.164584	3273		0.217905	2083
	224145	Japanese privet / Leaf / Ligustrum japonicum / Oleaceae Ligustrum	Plant	0.0989661	6314		0.120507	4242
	224146	Japanese privet / Flower / Ligustrum japonicum / Oleaceae Ligustrum	Plant	0.0922799	7100		0.119425	4724
	224147	Persimmon / Leaf / Diospyros kaki Thunb. / Ebenaceae Diospyros	Plant	0.12329	3561		0.140913	2725
	224148	Tree of a thousand stars / Leaf, Stem (young), Flower / Serissa japonica / Rubiaceae Rubioideae Paederieae Serissa	Plant	0.144193	4645		0.16623	3629
	224149	Japanese wild raspberry / Leaf / Rubus trifidus / Rosaceae Rosoideae Rubus	Plant	0.133438	4419		0.140038	3827
	224150	Japanese holly / Leaf, Stem / Ilex crenata / Aquifoliaceae Ilex	Plant	0.100731	6377		0.112115	4872
	225001	Hama-giku (a kind of chrysanthemum, NBRP YPK35) / Leaf / Nipponanthemum nipponicum (Franch. ex Maxim.) Kitamura / Asteraceae Asteroideae Anthemideae Nipponanthemum	Plant	0.0782248	11576		0.107617	7769
	225002	Hama-giku (a kind of chrysanthemum) / Flower / Nipponanthemum nipponicum (Franch. ex Maxim.) Kitamura / Asteraceae Asteroideae Anthemideae Nipponanthemum	Plant	0.0716517	13710		0.105981	8581
	225003	Kawarayomogi (a kind of artemisia, NBRP KZ01) / Leaf / Artemisia capillaris Thunb. / Asteraceae Asteroideae Artemisia	Plant	0.090349	11123		0.116345	7793
	225004	Kawarayomogi (a kind of artemisia, NBRP KZ01) / Flower / Artemisia capillaris Thunb. / Asteraceae Asteroideae Artemisia	Plant	0.0757098	14608		0.0927809	11175
	225005	Inuyomogi (a kind of artemisia, NBRP X2NW01) / Leaf / Artemisia keiskeana Miq. / Asteraceae Asteroideae Artemisia	Plant	0.0702321	14855		0.0945124	9806
	225006	Inuyomogi (a kind of artemisia, NBRP X2NW01) / Flower / Artemisia keiskeana Miq. / Asteraceae Asteroideae Artemisia	Plant	0.0654708	16469		0.0860965	11365
	225007	Ryuno-giku (a kind of chrysanthemum, NBRP ABP23) / Leaf / Chrysanthemum makinoi Matsum. et Nakai / Asteraceae Chrysanthemum	Plant	0.0645258	14852		0.0801376	12277
	225008	Ryuno-giku (a kind of chrysanthemum, NBRP ABP23) / Flower / Chrysanthemum makinoi Matsum. et Nakai / Asteraceae Chrysanthemum	Plant	0.0641882	15987		0.0872997	11311
	225009	Kikutani-giku (a kind of chrysanthemum, NBRP AEV12) / Leaf / Chrysanthemum seticuspe (Maxim.) Hand.-Mazz. / Asteraceae Chrysanthemum	Plant	0.0827132	12751		0.0980817	10088
	225010	Kikutani-giku (a kind of chrysanthemum, NBRP AEV12) / Flower / Chrysanthemum seticuspe (Maxim.) Hand.-Mazz. / Asteraceae Chrysanthemum	Plant	0.0681919	15683		0.094133	10891
	225012	Shakanzoto (Extract Granules)	Herbal medicine	0.0989559	6628		0.147858	3855
	225013	Kihito (Extract Granules)	Herbal medicine	0.100878	7136		0.157734	3991
	225014	Jinsoin (Extract Granules)	Herbal medicine	0.105413	6945		0.150754	4520
	225015	Nyoshinsan (Extract Granules)	Herbal medicine	0.112388	7143		0.149434	5012
	225016	Shakuyakukanzoto (Extract Granules)	Herbal medicine	0.0967562	6219		0.118325	4367
	225017	Bukuryoin (Extract Granules)	Herbal medicine	0.106829	5998		0.170548	3179
	225018	Kososan (Extract Granules)	Herbal medicine	0.12775	5513		0.160776	3929
	225019	Shimotsuto (Extract Granules)	Herbal medicine	0.133431	3762		0.191903	2303
	225020	Kambakutaisoto (Extract Granules)	Herbal medicine	0.1152	4922		0.144699	3381
	225021	Saikanto (Extract Granules)	Herbal medicine	0.106291	7485		0.150491	4555
	225022	Choijokito (Extract Granules)	Herbal medicine	0.105766	4037		0.113956	3445
	225023	Shikunshito (Extract Granules)	Herbal medicine	0.112539	5356		0.166448	2926
	225024	Ryutanshakanto (Extract Granules)	Herbal medicine	0.104175	7211		0.144487	5003
	225025	Kyukikyogaito (Extract Granules)	Herbal medicine	0.116849	6433		0.165445	4286
	225026	Makyoyokukanto (Extract Granules)	Herbal medicine	0.126297	6115		0.161409	4470
	225027	Heiisan (Extract Granules)	Herbal medicine	0.126232	5471		0.16715	3847
	225028	Saikoseikanto (Extract Granules)	Herbal medicine	0.111055	7883		0.141209	5942
	225029	Nichinto (Extract Granules)	Herbal medicine	0.111927	5817		0.16824	3142
	225030	Keishininjinto (Extract Granules)	Herbal medicine	0.114443	6110		0.152815	3721
	225031	Yokukansankachimpihange (Extract Granules)	Herbal medicine	0.126014	6363		0.177199	3910
	225032	Daiokanzoto (Extract Granules)	Herbal medicine	0.100961	4623		0.107418	3977
	225033	Shimpito (Extract Granules)	Herbal medicine	0.124874	6766		0.156216	5365
	225034	Tokiinshi (Extract Granules)	Herbal medicine	0.127308	5905		0.166008	4038
	225035	Rokumigan (Extract Granules)	Herbal medicine	0.122066	4198		0.158531	2678
	225036	Bushkiller / Leaf, Stem / Cayratia japonica / Vitaceae Cayratia	Plant	0.151339	4979		0.150688	4557
	225037	Japanese silver leaf / Leaf / Farfugium japonicum / Asteraceae Asteroideae Farfugium	Plant	0.0926886	7693		0.114502	5567
	225038	Spiderwort / Leaf / Tradescantia ohiensis / Commelinaceae Tradescantia	Plant	0.118467	5264		0.138219	4232
	225039	Spiderwort / Flower, Flower bud / Tradescantia ohiensis / Commelinaceae Tradescantia	Plant	0.11933	5669		0.144323	4371
	225040	A kind of Firethorn (putative) / Leaf, Stem / Pyracantha sp. (putative) / Rosaceae Maloideae Pyracantha	Plant	0.0834233	11779		0.099981	8950
	225041	Chinese holly / Leaf / Osmanthus heterophyllus / Oleaceae Osmanthus	Plant	0.0842313	11326		0.10156	8243
	225042	Tiger lily / Leaf / Lilium lancifolium / Liliaceae Lilium	Plant	0.089455	8450		0.100726	6596
	225043	Sawara cypress / Leaf / Chamaecyparis pisifera / Cupressaceae Chamaecyparis	Plant	0.0670653	13844		0.0818695	10263
	225044	Camellia / Leaf / Camellia japonica / Theaceae Camellia	Plant	0.111633	6638		0.108329	6540
	225045	Japanese aralia / Leaf / Fatsia japonica / Araliaceae Fatsia	Plant	0.0737285	11732		0.0928325	8174
	225046	Japanese creeping juniper (putative) / Leaf, Stem / Juniperus procumbens (putative) / Cupressaceae Juniperus	Plant	0.0866239	9363		0.108284	7011
	225047	A kind of Stonecrop (putative) / Leaf, Stem, Flower / Sedum japonicum subsp. oryzifolium (putative) / Crassulaceae Sempervivoideae Sedeae Sedinae Sedum	Plant	0.109136	5420		0.14551	3825
	225048	Japanese apricot / Leaf / Prunus mume / Rosaceae Prunus	Plant	0.115025	8282		0.133362	6494
	225049	Flowering peach / Leaf / Prunus persica / Rosaceae Prunus	Plant	0.0826096	13155		0.100882	9794
	225050	Sasanqua / Leaf / Camellia sasanqua / Theaceae Camellia	Plant	0.0958216	9625		0.0969997	9409
	225051	Flowering quince / Leaf / Chaenomeles speciosa / Rosaceae Amygdaloideae Maleae Chaenomeles	Plant	0.0939206	11156		0.0940001	10952
	225052	Rose / Leaf / Rosa sp. / Rosaceae Rosoideae Rosa	Plant	0.112905	8957		0.0999939	9746
	225053	Japanese rose / Leaf / Rosa multiflora / Rosaceae Rosoideae Rosa	Plant	0.109897	9387		0.0936239	10473
	225054	Japanese Aucuba / Leaf / Aucuba japonica / Garryaceae Aucuba	Plant	0.0984798	7164		0.127366	5468
	225055	Japanese kerria / Leaf / Kerria japonica / Rosaceae Amygdaloideae Kerria	Plant	0.119699	8325		0.119747	7390
	225056	Hellebore / Leaf / Helleborus sp. / Ranunculaceae Ranunculoideae Helleboreae Helleborus	Plant	0.067299	11494		0.0819793	8755
	225057	Chrysanthemum / Leaf / Chrysanthemum morifolium / Asteraceae Chrysanthemum	Plant	0.0651452	15234		0.0908379	10870
	225058	Pomegranate / Leaf, Stem / Punica granatum / Lythraceae Punica	Plant	0.104558	7539		0.0985397	7087
	225059	German iris / Leaf / Iris germanica / Iridaceae Iris	Plant	0.125157	6019		0.141249	4688
	225060	Siberian iris / Leaf / Iris sanguinea / Iridaceae Iris	Plant	0.104884	7824		0.123151	6438
	225061	Chinese redbud / Leaf / Cercis chinensis / Fabaceae Caesalpinioideae Cercis	Plant	0.130464	6097		0.111929	5926
	225062	Chinese redbud / Pod / Cercis chinensis / Fabaceae Caesalpinioideae Cercis	Plant	0.125682	5751		0.111744	6159
	225063	Blueberry / Leaf / Vaccinium sp. / Ericaceae Vaccinoideae Vaccinium	Plant	0.110573	8783		0.0981878	9012
	225064	Blueberry / Fruit (young) / Vaccinium sp. / Ericaceae Vaccinoideae Vaccinium	Plant	0.131407	6002		0.127759	6577
	225065	Flowering dogwood / Leaf / Cornus florida / Cornaceae Cornus	Plant	0.104572	9260		0.0936918	9705
	225066	Kumquat / Leaf / Citrus japonica / Rutaceae Citrus	Plant	0.0601104	14481		0.0697708	11709
	225067	Pomegranate / Leaf / Punica granatum / Lythraceae Punica	Plant	0.106634	7724		0.0941067	7727
	225068	Pomegranate / Flower, Flower bud / Punica granatum / Lythraceae Punica	Plant	0.117857	5194		0.0991797	5363
	225069	Mountain hydrangea / Leaf / Hydrangea serrata / Hydrangeaceae Hydrangea	Plant	0.105464	7818		0.127951	6322
	225070	Gooseberry / Leaf / Ribes uva-crispa / Grossulariaceae Ribes	Plant	0.110291	8869		0.103975	9047
	225071	Gooseberry / Fruit (immature) / Ribes uva-crispa / Grossulariaceae Ribes	Plant	0.171503	3304		0.200176	2760
	225072	Cotton rose / Leaf / Hibiscus mutabilis cv. Versicolor / Malvaceae Malvoideae Hibisceae Hibiscus	Plant	0.116868	7458		0.114295	7206
	225073	Cootamundra wattle / Leaf, Stem (young) / Acacia baileyana / Fabaceae Mimosoideae Acacia	Plant	0.0977154	9416		0.109254	7391
	225074	Persimmon / Leaf / Diospyros kaki Thunb. / Ebenaceae Diospyros	Plant	0.114685	6805		0.104298	6824
	225075	Nagi, Asian bayberry / Leaf / Nageia nagi / Podocarpaceae Nageia	Plant	0.0890342	9411		0.0861709	8799
	225076	Japanese eurya / Leaf, Stem (young) / Eurya japonica / Pentaphylacaceae Eurya	Plant	0.101824	7914		0.093319	8341
	225077	Hyacinth orchid / Leaf / Bletilla striata / Orchidaceae Epidendroideae Arethuseae Bletilla	Plant	0.10182	7745		0.112329	6169
	225078	Fragrant orange-colored olive / Leaf / Osmanthus fragrans var. aurantiacus / Oleaceae Oleeae Osmanthus	Plant	0.0792006	12610		0.0853701	10937
	225079	Downy cherry / Leaf / Prunus tomentosa / Rosaceae Prunus	Plant	0.118498	8609		0.114246	8270
	225080	Downy cherry / Fruit / Prunus tomentosa / Rosaceae Prunus	Plant	0.140205	4564		0.162858	3768
	* Some samples may belong in several categories. The primary category described the first in ThingMR was used.

## Sheet: Table S2
	Supplementary Table 2 Mass spectrometry conditions applied in FoodMR and PlantMR. DDA: data dependent acquisition, FT: Fourier transformation ion cyclotron resonance, IT: ion-trap.
	Method Name	Description
	Method 1	Used for measuring the accurate mass of the precursor ion and obtaining MS2 spectra.
		Precursor analysis: resolution, 100,000 by FT-MS; m/z range, 100–1500.
		MS2 analysis: DDA by IT-MS for the most intense 5 ions in the precursor analysis.
		Dynamic exclusion setting for MS2 analysis: repeat count, 3; repeat duration, 30 s; exclusion list size, 500; margin, 10 ppm; exclusion duration, 20 s.
	Method 2	Same as Method 1, except:
		Dynamic exclusion setting for MS2 analysis: exclusion duration, 30 s.
	Method 3	Same as Method 1, except:
		Dynamic exclusion setting for MS2 analysis: repeat count, 2; exclusion duration, 30 s.
	Method 4	Same as Method 1, except:
		Dynamic exclusion setting for MS2 analysis: off
	Method 5	Used for obtaining MS3 spectra.
		Precursor analysis: resolution, 12,500 by FT-MS; m/z range, 100–1500.
		MS2 analysis: DDA by IT-MS for the most intense 5 ions in the precursor analysis.
		Dynamic exclusion setting for MS2 analysis: same as Method 1.
		MS3 analysis: DDA by IT-MS for the most intense 2 ions in the MS2 analysis.
	Method 7	Same as Method 5, except:
		Dynamic exclusion setting for MS2 analysis: exclusion duration, 30 s.

## Sheet: Table S3
	Supplementary Table 3 Genome assembly data used for the integrated metabolome and genome analysis. The data were obtained from NCBI or Ensembl through the URLs in the "FTP path" column.
	Assembly name	Assembly accession	Organism name	Organism infraspecific name					Annotation name	Assembly total sequence length	Assembly level	Assembly submission date	Tax ID	Genus	Family	FTP path
				Breed	Strain	Cultivar	Isolate	Ecotype
	AYv1.1	GCA_008009225.1	Acer yangbiense	NA			Malutang-1-2009seedling	Malutang	Annotation submitted by Ori-Gene Co. Ltd.	664928911	Chromosome	2019-08-23	1000413	Acer	Sapindaceae	https://ftp.ncbi.nlm.nih.gov/genomes/all/GCA/008/009/225/GCA_008009225.1_AYv1.1
	A.rufaFuchu_1.0	GCA_014362265.1	Actinidia rufa	NA	Fuchu				Annotation submitted by Kagawa University	647239177	Scaffold	2020-08-20	165716	Actinidia	Actinidiaceae	https://ftp.ncbi.nlm.nih.gov/genomes/all/GCA/014/362/265/GCA_014362265.1_A.rufaFuchu_1.0
	ASM2352574v1	GCA_023525745.1	Arctium lappa	NA		niubang	Gansu	Longdong	Annotation submitted by Agricultural Genomics Institute at Shenzhen, Chinese Academy of Agricultural Sciences	1727363248	Chromosome	2022-05-24	4217	Arctium	Asteraceae	https://ftp.ncbi.nlm.nih.gov/genomes/all/GCA/023/525/745/GCA_023525745.1_ASM2352574v1
	ASM1677196v1	GCA_016771965.1	Brassica carinata	NA			sxm20200214		Annotation submitted by North China University of Science and Technology	1086987601	Chromosome	2021-01-29	52824	Brassica	Brassicaceae	https://ftp.ncbi.nlm.nih.gov/genomes/all/GCA/016/771/965/GCA_016771965.1_ASM1677196v1
	B_cretica_A_v2	GCA_003260655.2	Brassica cretica	NA			PFS-1207/04		Annotation submitted by University of Exeter	332349879	Scaffold	2020-03-24	69181	Brassica	Brassicaceae	https://ftp.ncbi.nlm.nih.gov/genomes/all/GCA/003/260/655/GCA_003260655.2_B_cretica_A_v2
	Bra_napus_v2.0	GCF_000686985.2	Brassica napus	NA		ZS11			NCBI Annotation Release 101	975804240	Chromosome	2017-09-15	3708	Brassica	Brassicaceae	https://ftp.ncbi.nlm.nih.gov/genomes/all/GCF/000/686/985/GCF_000686985.2_Bra_napus_v2.0
	BOL	GCF_000695525.1	Brassica oleracea var. oleracea	NA		TO1000			NCBI Annotation Release 100	488593889	Chromosome	2014-05-27	109376	Brassica	Brassicaceae	https://ftp.ncbi.nlm.nih.gov/genomes/all/GCF/000/695/525/GCF_000695525.1_BOL
	CAAS_Brap_v3.01	GCF_000309985.2	Brassica rapa	NA		Chiifu-401-42			NCBI Annotation Release 103.20201202	352829610	Chromosome	2020-01-23	3711	Brassica	Brassicaceae	https://ftp.ncbi.nlm.nih.gov/genomes/all/GCF/000/309/985/GCF_000309985.2_CAAS_Brap_v3.01
	AHAU_CSS_1	GCF_004153795.1	Camellia sinensis	NA		Shuchazao			NCBI Annotation Release 100	3105212962	Scaffold	2019-02-11	4442	Camellia	Theaceae	https://ftp.ncbi.nlm.nih.gov/genomes/all/GCF/004/153/795/GCF_004153795.1_AHAU_CSS_1
	AHAU_CSS_2	GCA_004153795.2	Camellia sinensis var. sinensis	NA		Shuchazao			Annotation submitted by Anhui Agricultural University	2863254423	Scaffold	2019-04-21	542762	Camellia	Theaceae	https://ftp.ncbi.nlm.nih.gov/genomes/all/GCA/004/153/795/GCA_004153795.2_AHAU_CSS_2
	Caprub1_0	GCF_000375325.1	Capsella rubella	NA		Monte Gargano			NCBI Annotation Release 100	133063876	Scaffold	2013-04-23	81985	Capsella	Brassicaceae	https://ftp.ncbi.nlm.nih.gov/genomes/all/GCF/000/375/325/GCF_000375325.1_Caprub1_0
	UCD10Xv1.1	GCF_002878395.1	Capsicum annuum	NA		UCD-10X-F1			NCBI Annotation Release 101	3211819707	Chromosome	2018-01-30	4072	Capsicum	Solanaceae	https://ftp.ncbi.nlm.nih.gov/genomes/all/GCF/002/878/395/GCF_002878395.1_UCD10Xv1.1
	ASM227188v2	GCA_002271885.2	Capsicum baccatum	NA			PBC81		Annotation submitted by Seoul National University	3215610539	Chromosome	2017-10-30	33114	Capsicum	Solanaceae	https://ftp.ncbi.nlm.nih.gov/genomes/all/GCA/002/271/885/GCA_002271885.2_ASM227188v2
	ASM227189v2	GCA_002271895.2	Capsicum chinense	NA			PI159236		Annotation submitted by Seoul National University	3070910353	Chromosome	2017-10-30	80379	Capsicum	Solanaceae	https://ftp.ncbi.nlm.nih.gov/genomes/all/GCA/002/271/895/GCA_002271895.2_ASM227189v2
	ASBRC_Ckan_1.0	GCA_003546025.1	Cinnamomum micranthum f. kanehirae	NA		Chaw 1501			Annotation submitted by Academia Sinica	730416403	Scaffold	2018-09-11	337451	Cinnamomum	Lauraceae	https://ftp.ncbi.nlm.nih.gov/genomes/all/GCA/003/546/025/GCA_003546025.1_ASBRC_Ckan_1.0
	Cla97_v1	GCA_000238415.2	Citrullus lanatus			97103			EnsemblPlants	365450462	Chromosome	2019-09-23	3654	Citrullus	Cucurbitaceae	http://ftp.ensemblgenomes.org/pub/plants/release-54/fasta/citrullus_lanatus/pep
	Citrus_clementina_v1.0	GCF_000493195.1	Citrus clementina	NA		Clemenules			NCBI Annotation Release 100	301364702	Scaffold	2013-11-08	85681	Citrus	Rutaceae	https://ftp.ncbi.nlm.nih.gov/genomes/all/GCF/000/493/195/GCF_000493195.1_Citrus_clementina_v1.0
	Csi_valencia_1.0	GCF_000317415.1	Citrus sinensis	NA		Valencia			NCBI Annotation Release 102	327669411	Chromosome	2012-12-12	2711	Citrus	Rutaceae	https://ftp.ncbi.nlm.nih.gov/genomes/all/GCF/000/317/415/GCF_000317415.1_Csi_valencia_1.0
	CUMW_v1.0	GCA_002897195.1	Citrus unshiu	NA		Miyagawa wase			Annotation submitted by Genomics, Citrus Research Division, Institute of Fruit Tree and Tea Science, NARO	359652061	Scaffold	2017-12-21	55188	Citrus	Rutaceae	https://ftp.ncbi.nlm.nih.gov/genomes/all/GCA/002/897/195/GCA_002897195.1_CUMW_v1.0
	Cara_1.0	GCF_003713225.1	Coffea arabica	NA		Caturra red	CCC135-36		NCBI Annotation Release 100	1094291418	Chromosome	2018-11-08	13443	Coffea	Rubiaceae	https://ftp.ncbi.nlm.nih.gov/genomes/all/GCF/003/713/225/GCF_003713225.1_Cara_1.0
	AUK_PRJEB4211_v1	GCA_900059795.1	Coffea canephora	NA	DH200=94				Annotation submitted by Genoscope CEA	568611505	Chromosome	2014-08-21	49390	Coffea	Rubiaceae	https://ftp.ncbi.nlm.nih.gov/genomes/all/GCA/900/059/795/GCA_900059795.1_AUK_PRJEB4211_v1
	Ceug_1.0	GCF_003713205.1	Coffea eugenioides	NA			CCC68of		NCBI Annotation Release 100	699903961	Chromosome	2018-11-08	49369	Coffea	Rubiaceae	https://ftp.ncbi.nlm.nih.gov/genomes/all/GCF/003/713/205/GCF_003713205.1_Ceug_1.0
	ASM31304v1	GCF_000313045.1	Cucumis melo	NA		DHL92			NCBI Annotation Release 101	374772472	Scaffold	2012-10-05	3656	Cucumis	Cucurbitaceae	https://ftp.ncbi.nlm.nih.gov/genomes/all/GCF/000/313/045/GCF_000313045.1_ASM31304v1
	Cucumber_9930_V3	GCF_000004075.3	Cucumis sativus	NA		9930			NCBI Annotation Release 102	224801081	Chromosome	2019-11-15	3659	Cucumis	Cucurbitaceae	https://ftp.ncbi.nlm.nih.gov/genomes/all/GCF/000/004/075/GCF_000004075.3_Cucumber_9930_V3
	UNAM_Csor_1.0	GCA_018691285.1	Cucurbita argyrosperma subsp. sororia	NA			JBR-2021		Annotation submitted by Instituto de Ecologia, UNAM	255122959	Chromosome	2021-06-03	37648	Cucurbita	Cucurbitaceae	https://ftp.ncbi.nlm.nih.gov/genomes/all/GCA/018/691/285/GCA_018691285.1_UNAM_Csor_1.0
	Cmax_1.0	GCF_002738345.1	Cucurbita maxima	NA		Rimu			NCBI Annotation Release 100	271413401	Scaffold	2017-10-31	3661	Cucurbita	Cucurbitaceae	https://ftp.ncbi.nlm.nih.gov/genomes/all/GCF/002/738/345/GCF_002738345.1_Cmax_1.0
	Cmos_1.0	GCF_002738365.1	Cucurbita moschata	NA		Rifu			NCBI Annotation Release 100	269943085	Scaffold	2017-10-31	3662	Cucurbita	Cucurbitaceae	https://ftp.ncbi.nlm.nih.gov/genomes/all/GCF/002/738/365/GCF_002738365.1_Cmos_1.0
	ASM280686v2	GCF_002806865.1	Cucurbita pepo subsp. pepo	NA		mu-cu-16			NCBI Annotation Release 100	260371926	Chromosome	2017-12-07	3664	Cucurbita	Cucurbitaceae	https://ftp.ncbi.nlm.nih.gov/genomes/all/GCF/002/806/865/GCF_002806865.1_ASM280686v2
	ASM162521v1	GCF_001625215.1	Daucus carota subsp. sativus	NA		DH1			NCBI Annotation Release 100	421101997	Chromosome	2016-05-06	79200	Daucus	Apiaceae	https://ftp.ncbi.nlm.nih.gov/genomes/all/GCF/001/625/215/GCF_001625215.1_ASM162521v1
	C_canadensis_v1	GCF_010389155.1	Erigeron canadensis	NA			Cc75		NCBI Annotation Release 100	426223753	Chromosome	2020-03-09	72917	Erigeron	Asteraceae	https://ftp.ncbi.nlm.nih.gov/genomes/all/GCF/010/389/155/GCF_010389155.1_C_canadensis_v1
	Glycine_max_v4.0	GCF_000004515.6	Glycine max	NA		Williams 82			NCBI Annotation Release 104	978386919	Chromosome	2021-03-10	3847	Glycine	Fabaceae	https://ftp.ncbi.nlm.nih.gov/genomes/all/GCF/000/004/515/GCF_000004515.6_Glycine_max_v4.0
	ASM419377v2	GCF_004193775.1	Glycine soja	NA		W05			NCBI Annotation Release 100	1013211804	Chromosome	2019-02-21	3848	Glycine	Fabaceae	https://ftp.ncbi.nlm.nih.gov/genomes/all/GCF/004/193/775/GCF_004193775.1_ASM419377v2
	ASM638163v2	GCF_006381635.1	Hibiscus syriacus	NA		Baekdansim	YM2019G1		NCBI Annotation Release 100	1826769743	Scaffold	2019-11-18	106335	Hibiscus	Malvaceae	https://ftp.ncbi.nlm.nih.gov/genomes/all/GCF/006/381/635/GCF_006381635.1_ASM638163v2
	MorexV3_pseudomolecules_assembly	GCF_904849725.1	Hordeum vulgare subsp. vulgare	NA					NCBI Annotation Release 100	4225577519	Chromosome	2021-04-01	112509	Hordeum	Poaceae	https://ftp.ncbi.nlm.nih.gov/genomes/all/GCF/904/849/725/GCF_904849725.1_MorexV3_pseudomolecules_assembly
	dImpGla2.1	GCF_907164915.1	Impatiens glandulifera	NA					NCBI Annotation Release 100	653879104	Chromosome	2021-05-17	253017	Impatiens	Balsaminaceae	https://ftp.ncbi.nlm.nih.gov/genomes/all/GCF/907/164/915/GCF_907164915.1_dImpGla2.1
	Asagao_1.1	GCF_001879475.1	Ipomoea nil	NA		Tokyo-kokei standard			NCBI Annotation Release 100	734803190	Scaffold	2016-09-01	35883	Ipomoea	Convolvulaceae	https://ftp.ncbi.nlm.nih.gov/genomes/all/GCF/001/879/475/GCF_001879475.1_Asagao_1.1
	ASM357664v1	GCF_003576645.1	Ipomoea triloba	NA		NCNSP0323			NCBI Annotation Release 100	461827428	Chromosome	2018-09-19	35885	Ipomoea	Convolvulaceae	https://ftp.ncbi.nlm.nih.gov/genomes/all/GCF/003/576/645/GCF_003576645.1_ASM357664v1
	Malus_baccata_v1.0	GCA_006547085.1	Malus baccata	NA		Shandingzi			Annotation submitted by Northwest A&F University	674411566	Scaffold	2019-07-03	106549	Malus	Rosaceae	https://ftp.ncbi.nlm.nih.gov/genomes/all/GCA/006/547/085/GCA_006547085.1_Malus_baccata_v1.0
	ASM211411v1	GCF_002114115.1	Malus domestica	NA		Golden Delicious	X9273 13		NCBI Annotation Release 102	702961352	Chromosome	2017-05-03	3750	Malus	Rosaceae	https://ftp.ncbi.nlm.nih.gov/genomes/all/GCF/002/114/115/GCF_002114115.1_ASM211411v1
	MtrunA17r5.0-ANR	GCF_003473485.1	Medicago truncatula	NA		Jemalong A17			NCBI Annotation Release 102	429612362	Chromosome	2018-09-12	3880	Medicago	Fabaceae	https://ftp.ncbi.nlm.nih.gov/genomes/all/GCF/003/473/485/GCF_003473485.1_MtrunA17r5.0-ANR
	ASM199503v1	GCF_001995035.1	Momordica charantia	NA	OHB3-1				NCBI Annotation Release 100	285613949	Scaffold	2016-12-26	3673	Momordica	Cucurbitaceae	https://ftp.ncbi.nlm.nih.gov/genomes/all/GCF/001/995/035/GCF_001995035.1_ASM199503v1
	ASM41409v2	GCF_000414095.1	Morus notabilis	NA					NCBI Annotation Release 100	320378613	Scaffold	2013-08-07	981085	Morus	Moraceae	https://ftp.ncbi.nlm.nih.gov/genomes/all/GCF/000/414/095/GCF_000414095.1_ASM41409v2
	O_europaea_v1	GCF_002742605.1	Olea europaea var. sylvestris	NA					NCBI Annotation Release 100	1140989389	Chromosome	2017-11-03	158386	Olea	Oleaceae	https://ftp.ncbi.nlm.nih.gov/genomes/all/GCF/002/742/605/GCF_002742605.1_O_europaea_v1
	ObraRS2	GCF_000231095.2	Oryza brachyantha	NA					NCBI Annotation Release 102	263195077	Chromosome	2021-03-10	4533	Oryza	Poaceae	https://ftp.ncbi.nlm.nih.gov/genomes/all/GCF/000/231/095/GCF_000231095.2_ObraRS2
	IRGSP-1.0	GCF_001433935.1	Oryza sativa Japonica Group	NA		Nipponbare			NCBI Annotation Release 102	373795655	Chromosome	2015-10-10	39947	Oryza	Poaceae	https://ftp.ncbi.nlm.nih.gov/genomes/all/GCF/001/433/935/GCF_001433935.1_IRGSP-1.0
	Yrk_Parm_ont_1	GCA_023531295.1	Papaver armeniacum	NA			S-191323		Annotation submitted by University of York	2980240000	Scaffold	2022-05-23	357465	Papaver	Papaveraceae	https://ftp.ncbi.nlm.nih.gov/genomes/all/GCA/023/531/295/GCA_023531295.1_Yrk_Parm_ont_1
	Yrk_Patl_10X_1	GCA_023531105.1	Papaver atlanticum	NA			S-188037		Annotation submitted by University of York	938096308	Scaffold	2022-05-23	357466	Papaver	Papaveraceae	https://ftp.ncbi.nlm.nih.gov/genomes/all/GCA/023/531/105/GCA_023531105.1_Yrk_Patl_10X_1
	Yrk_Pbra_ont_1	GCA_023529315.1	Papaver bracteatum	NA			S-191377		Annotation submitted by University of York	2150148553	Scaffold	2022-05-23	215227	Papaver	Papaveraceae	https://ftp.ncbi.nlm.nih.gov/genomes/all/GCA/023/529/315/GCA_023529315.1_Yrk_Pbra_ont_1
	Yrk_Pca_10X_1	GCA_023531435.1	Papaver californicum	NA			S-191679		Annotation submitted by University of York	1372414916	Scaffold	2022-05-23	74822	Papaver	Papaveraceae	https://ftp.ncbi.nlm.nih.gov/genomes/all/GCA/023/531/435/GCA_023531435.1_Yrk_Pca_10X_1
	Yrk_Pnu_10X_1	GCA_023529015.1	Papaver nudicaule	NA			S-191538		Annotation submitted by University of York	1592934747	Scaffold	2022-05-23	74823	Papaver	Papaveraceae	https://ftp.ncbi.nlm.nih.gov/genomes/all/GCA/023/529/015/GCA_023529015.1_Yrk_Pnu_10X_1
	ASM357369v1	GCF_003573695.1	Papaver somniferum	NA		HN1			NCBI Annotation Release 100	2715377404	Chromosome	2018-09-18	3469	Papaver	Papaveraceae	https://ftp.ncbi.nlm.nih.gov/genomes/all/GCF/003/573/695/GCF_003573695.1_ASM357369v1
	ICMM_Pfru_2.0	GCA_019511825.2	Perilla frutescens var. frutescens	NA			PF040		Annotation submitted by Institute of Chinese Materia Medica	1234370464	Scaffold	2021-11-02	151328	Perilla	Lamiaceae	https://ftp.ncbi.nlm.nih.gov/genomes/all/GCA/019/511/825/GCA_019511825.2_ICMM_Pfru_2.0
	PAV_r1.0	GCF_002207925.1	Prunus avium	NA		Satonishiki			NCBI Annotation Release 100	272361615	Scaffold	2017-06-12	42229	Prunus	Rosaceae	https://ftp.ncbi.nlm.nih.gov/genomes/all/GCF/002/207/925/GCF_002207925.1_PAV_r1.0
	ALMONDv2	GCF_902201215.1	Prunus dulcis	NA					NCBI Annotation Release 100	227599157	Chromosome	2019-10-10	3755	Prunus	Rosaceae	https://ftp.ncbi.nlm.nih.gov/genomes/all/GCF/902/201/215/GCF_902201215.1_ALMONDv2
	P.mume_V1.0	GCF_000346735.1	Prunus mume	NA			4		NCBI Annotation Release 101	233872527	Chromosome	2014-02-28	102107	Prunus	Rosaceae	https://ftp.ncbi.nlm.nih.gov/genomes/all/GCF/000/346/735/GCF_000346735.1_P.mume_V1.0
	Prunus_persica_NCBIv2	GCF_000346465.2	Prunus persica	NA		Lovell			NCBI Annotation Release 100	227411381	Chromosome	2017-02-02	3760	Prunus	Rosaceae	https://ftp.ncbi.nlm.nih.gov/genomes/all/GCF/000/346/465/GCF_000346465.2_Prunus_persica_NCBIv2
	ASM765513v2	GCF_007655135.1	Punica granatum	NA			Tunisia-2019		NCBI Annotation Release 100	320335647	Chromosome	2019-10-22	22663	Punica	Lythraceae	https://ftp.ncbi.nlm.nih.gov/genomes/all/GCF/007/655/135/GCF_007655135.1_ASM765513v2
	ValleyOak3.2	GCF_001633185.2	Quercus lobata	NA			SW786		NCBI eukaryotic genome annotation pipeline	845947251	Chromosome	2019-01-11	97700	Quercus	Fagaceae	https://ftp.ncbi.nlm.nih.gov/genomes/all/GCF/001/633/185/GCF_001633185.2_ValleyOak3.2
	CorkOak1.0	GCF_002906115.1	Quercus suber	NA			HL8		NCBI Annotation Release 100	953298670	Scaffold	2018-01-29	58331	Quercus	Fagaceae	https://ftp.ncbi.nlm.nih.gov/genomes/all/GCA/002/906/115/GCA_002906115.4_CorkOak1.0
	CorkOak1.0	GCA_002906115.4	Quercus suber	NA			HL8		Annotation submitted by Genosuber	953298670	Scaffold	2018-12-06	58331	Quercus	Fagaceae	https://ftp.ncbi.nlm.nih.gov/genomes/all/GCF/002/906/115/GCF_002906115.1_CorkOak1.0
	Rs1.0	GCF_000801105.1	Raphanus sativus	NA		WK10039			NCBI Annotation Release 100	426202243	Scaffold	2015-09-29	3726	Raphanus	Brassicaceae	https://ftp.ncbi.nlm.nih.gov/genomes/all/GCF/000/801/105/GCF_000801105.1_Rs1.0
	RGv1.1	GCA_018127125.1	Rhododendron griersonianum	NA			WSP0		Annotation submitted by Ori-Gene Co. Ltd.	674776022	Chromosome	2021-04-23	479676	Rhododendron	Ericaceae	https://ftp.ncbi.nlm.nih.gov/genomes/all/GCA/018/127/125/GCA_018127125.1_RGv1.1
	ASM1428224v1	GCA_014282245.1	Rhododendron simsii	NA			adult_tree_wgs_1		Annotation submitted by Ori-Gene Co. Ltd.	527682226	Chromosome	2020-08-25	118357	Rhododendron	Ericaceae	https://ftp.ncbi.nlm.nih.gov/genomes/all/GCA/014/282/245/GCA_014282245.1_ASM1428224v1
	ASM974610v1	GCA_009746105.1	Rhododendron williamsianum	NA			RSF 1966-606		Annotation submitted by University of Washington	532293122	Chromosome	2019-12-13	262921	Rhododendron	Ericaceae	https://ftp.ncbi.nlm.nih.gov/genomes/all/GCA/009/746/105/GCA_009746105.1_ASM974610v1
	RchiOBHm-V2	GCF_002994745.2	Rosa chinensis	NA		Old Blush			NCBI Annotation Release 101	515118979	Chromosome	2019-01-15	74649	Rosa	Rosaceae	https://ftp.ncbi.nlm.nih.gov/genomes/all/GCF/002/994/745/GCF_002994745.2_RchiOBHm-V2
	UniMelb_Shisp_WGS_1.0	GCF_023119035.1	Salvia hispanica	NA		TCC Black 2014			NCBI Annotation Release 100	321318253	Chromosome	2022-04-29	49212	Salvia	Lamiaceae	https://ftp.ncbi.nlm.nih.gov/genomes/all/GCF/023/119/035/GCF_023119035.1_UniMelb_Shisp_WGS_1.0
	SspV2	GCF_004379255.1	Salvia splendens	NA			huo1		NCBI Annotation Release 100	806335713	Chromosome	2021-05-20	180675	Salvia	Lamiaceae	https://ftp.ncbi.nlm.nih.gov/genomes/all/GCF/004/379/255/GCF_004379255.1_SspV2
	S_indicum_v1.0	GCF_000512975.1	Sesamum indicum	NA		Zhongzhi No. 13			NCBI Annotation Release 101	274906174	Chromosome	2014-01-06	4182	Sesamum	Pedaliaceae	https://ftp.ncbi.nlm.nih.gov/genomes/all/GCF/000/512/975/GCF_000512975.1_S_indicum_v1.0
	ASM601370v1	GCA_006013705.1	Solanum chilense	NA				LA3111	Annotation submitted by HelmholtzZentrum Munich	913688469	Scaffold	2019-06-05	4083	Solanum	Solanaceae	https://ftp.ncbi.nlm.nih.gov/genomes/all/GCA/006/013/705/GCA_006013705.1_ASM601370v1
	ASM1825827v1	GCA_018258275.1	Solanum commersonii	NA			LZ3.2		Annotation submitted by Rural Development Administration	731617963	Chromosome	2021-05-04	4109	Solanum	Solanaceae	https://ftp.ncbi.nlm.nih.gov/genomes/all/GCA/018/258/275/GCA_018258275.1_ASM1825827v1
	SL3.0	GCF_000188115.4	Solanum lycopersicum	NA		Heinz 1706			NCBI Annotation Release 103	827747456	Chromosome	2018-04-18	4081	Solanum	Solanaceae	https://ftp.ncbi.nlm.nih.gov/genomes/all/GCF/000/188/115/GCF_000188115.4_SL3.0
	SPENNV200	GCF_001406875.1	Solanum pennellii	NA					NCBI Annotation Release 101	926426464	Chromosome	2014-07-11	28526	Solanum	Solanaceae	https://ftp.ncbi.nlm.nih.gov/genomes/all/GCF/001/406/875/GCF_001406875.1_SPENNV200
	SolTub_3.0	GCF_000226075.1	Solanum tuberosum	NA		DM 1-3 516 R44			NCBI Annotation Release 101	705779115	Scaffold	2011-09-19	4113	Solanum	Solanaceae	https://ftp.ncbi.nlm.nih.gov/genomes/all/GCF/000/226/075/GCF_000226075.1_SolTub_3.0
	ASM200726v1	GCF_002007265.1	Spinacia oleracea	NA		Sp75			NCBI Annotation Release 100	869795571	Scaffold	2017-02-27	3562	Spinacia	Amaranthaceae	https://ftp.ncbi.nlm.nih.gov/genomes/all/GCF/002/007/265/GCF_002007265.1_ASM200726v1
	ASM349008v1	GCA_003490085.1	Trifolium medium	NA			44842		Annotation submitted by Masaryk University	492653238	Scaffold	2018-09-06	97028	Trifolium	Fabaceae	https://ftp.ncbi.nlm.nih.gov/genomes/all/GCA/003/490/085/GCA_003490085.1_ASM349008v1
	ARS_RC_1.1	GCF_020283565.1	Trifolium pratense	NA		HEN17-A07			NCBI Annotation Release 100	413578898	Chromosome	2021-10-13	57577	Trifolium	Fabaceae	https://ftp.ncbi.nlm.nih.gov/genomes/all/GCF/020/283/565/GCF_020283565.1_ARS_RC_1.1
	TSUd_r1.1	GCA_001742945.1	Trifolium subterraneum	NA		Daliak			Annotation submitted by Lab. of Plant Genome Informatics, Department of Plant Genome Research, Kazusa DNA Research Institute	471834188	Scaffold	2016-07-20	3900	Trifolium	Fabaceae	https://ftp.ncbi.nlm.nih.gov/genomes/all/GCA/001/742/945/GCA_001742945.1_TSUd_r1.1
	USDA_Vadar_1.0_pri	GCA_020921065.1	Vaccinium darrowii	NA		NJ 8807/NJ 8810			Annotation submitted by Hulse-KempLab	582668408	Chromosome	2021-11-22	229202	Vaccinium	Ericaceae	https://ftp.ncbi.nlm.nih.gov/genomes/all/GCA/020/921/065/GCA_020921065.1_USDA_Vadar_1.0_pri
	EGFV_Vit.rip_1.0	GCF_004353265.1	Vitis riparia	NA		Riparia Gloire de Montpellier	1030		NCBI Annotation Release 100	500105807	Chromosome	2019-04-16	96939	Vitis	Vitaceae	https://ftp.ncbi.nlm.nih.gov/genomes/all/GCF/004/353/265/GCF_004353265.1_EGFV_Vit.rip_1.0
	12X	GCF_000003745.3	Vitis vinifera	NA		PN40024			NCBI Annotation Release 102	485262630	Chromosome	2009-12-07	29760	Vitis	Vitaceae	https://ftp.ncbi.nlm.nih.gov/genomes/all/GCF/000/003/745/GCF_000003745.3_12X

## Sheet: Table S4
	Supplementary Table 4 Metabolome data obtained in ESI-positive mode used for the integrated metabolome and genome analysis.
	Sample ID in ThingMR	Sample name used in the alignment data	Common name	Tissue	Scientific name	Tax ID (NCBI)	Genus	Family
	221001	221001_P_S03_Irohamomiji_1-3_01_1821	Japanese maple	Leaf	Acer palmatum Thunb.	1756251	Acer	Sapindaceae
	221021	221021_P_S11_Kometsubuumagoyashi_1-11_01_1954	Black medic	Shoot	Medicago lupulina	47085	Medicago	Fabaceae
	221023	221023_P_S01_Nazuna_1-1_01_1981	Shepherd's purse	Shoot	Capsella bursa-pastoris	3719	Capsella	Brassicaceae
	221036	221036_P_S14_Nagamihinageshi_shoot_1-14_01_2059	Long-headed poppy	Shoot	Papaver dubium L.	357469	Papaver	Papaveraceae
	221037	221037_P_S15_Nagamihinageshi_root_UW_1-15_01_2065	Long-headed poppy	Root (unwashed)	Papaver dubium L.	357469	Papaver	Papaveraceae
	221038	221038_P_S16_Nagamihinageshi_root_W_1-16_01_2071	Long-headed poppy	Root (washed)	Papaver dubium L.	357469	Papaver	Papaveraceae
	222022	222022_P_S01_Kuwa_leaf_1-1_01_2461	Wild Korean mulberry (putative)	Leaf	Morus australis	66392	Morus	Moraceae
	222023	222023_P_S02_Kuwa_female_flower_1-2_01_2467	Wild Korean mulberry (putative)	Female flower	Morus australis	66392	Morus	Moraceae
	222024	222024_P_S03_Tsutsuji_flower_1-3_01_2473	Azalea	Flower	Rhododendron ferrugineum L.	49622	Rhododendron	Ericaceae
	222025	222025_P_S04_Tsutsuji_leaf_stem_1-4_01_2479	Azalea	Leaf, Stem	Rhododendron ferrugineum L.	49622	Rhododendron	Ericaceae
	222028	222028_P_S07_Arakashi_leaf_1-7_01_2497	Ring-cup aok (putative)	Leaf	Quercus glauca	103489	Quercus	Fagaceae
	222034	222034_P_S13_Satsuki_flower_1-13_01_2533	Satsuki azalea	Flower	Rhododendron indicum	75581	Rhododendron	Ericaceae
	222035	222035_P_S14_Satsuki_leaf_1-14_01_2539	Satsuki azalea	Leaf	Rhododendron indicum	75581	Rhododendron	Ericaceae
	222044	222044_P_S04_Harujion_flower_1-4_01_2618	Philadelphia fleabane	Flower	Erigeron philadelphicus L.	72930	Erigeron	Asteraceae
	222045	222045_P_S05_Harujion_shoot_1-5_01_2624	Philadelphia fleabane	Leaf, Stem	Erigeron philadelphicus L.	72930	Erigeron	Asteraceae
	222094	222094_P_S05_Kiwifruit_leaf_1-5_01_3139	Kiwifruit	Leaf, Stem	Actinidia chinensis Planch.	3625	Actinidia	Actinidiaceae
	222102	222102_P_S01_Impatiens_flower_1-1_01_3218	Busy Lizzie	Flower, Flower bud	Impatiens walleriana	127142	Impatiens	Balsaminaceae
	222103	222103_P_S02_Impatiens_shoot_1-2_01_3224	Busy Lizzie	Leaf, Stem, Flower bud	Impatiens walleriana	127142	Impatiens	Balsaminaceae
	222114	222114_P_S01_Impatiens_root_W_1-1_01_3308	Busy Lizzie	Root (washed)	Impatiens walleriana	127142	Impatiens	Balsaminaceae
	222119	222119_P_S06_Salvia_flower_1-6_01_3338	Scarlet sage	Flower	Salvia splendens	180675	Salvia	Lamiaceae
	222120	222120_P_S07_Salvia_leaf_petiole_1-7_01_3344	Scarlet sage	Leaf, Petiole	Salvia splendens	180675	Salvia	Lamiaceae
	223021	223021_P_S03_Kusunoki_leaf_flower_bud_1-3_01_3844	Camphor Laurel	Leaf, flower bud	Cinnamomum camphora	13429	Cinnamomum	Lauraceae
	223023	223023_P_S05_Red_Clover_shoot_1-5_01_3856	Red clover	Flower, Leaf, Stem, Flower bud	Trifolium pratense	57577	Trifolium	Fabaceae
	223024	223024_P_S06_White_Clover_shoot_1-6_01_3862	White clover	Flower, Shoot	Trifolium repens	3899	Trifolium	Fabaceae
	223067	223067_P_S08_Salvia_root_W_1-8_01_4234	Scarlet sage	Root (washed)	Salvia splendens	180675	Salvia	Lamiaceae
	223090	223090_P_S04_Nigauri_shoot_1-4_01_4576	Bitter melon	Leaf, Stem, Vine	Momordica charantia	3673	Momordica	Cucurbitaceae
	223091	223091_P_S05_Melon_shoot_1-5_01_4582	Melon	Leaf, Stem	Cucumis melo	3656	Cucumis	Cucurbitaceae
	223092	223092_P_S06_Watermelon_shoot_1-6_01_4588	Watermelon	Leaf, Stem	Citrullus lanatus	3654	Citrullus	Cucurbitaceae
	223093	223093_P_S07_Cucumber1_shoot_1-7_01_4594	Cucumber 1	Leaf, Stem, Vine	Cucumis sativus L.	3659	Cucumis	Cucurbitaceae
	223095	223095_P_S09_Aoshiso_shoot_1-9_01_4606	Perilla (Ao-shiso)	Leaf, Stem	Perilla frutescens var. crispa	179837	Perilla	Lamiaceae
	223096	223096_P_S10_Eggplant_leaf_petiole_1-10_01_4612	Eggplant	Leaf and Petiole (excluding the part of feeding damage)	Solanum melongena	4111	Solanum	Solanaceae
	223101	223101_P_S07_Tomato_leaf_stem_1-7_01_4797	Tomato	Leaf, Stem	Solanum lycopersicum	4081	Solanum	Solanaceae
	223102	223102_P_S08_Shishito_pepper_leaf_stm_1-8_01_4803	Shishito pepper	Leaf and Stem (a bit damaged by feeding)	Capsicum annuum	4072	Capsicum	Solanaceae
	223103	223103_P_S09_Red_pepper_leaf_stem_1-9_01_4809	Red pepper	Leaf, Stem	Capsicum annuum	4072	Capsicum	Solanaceae
	223104	223104_P_S10_Green_pepper_leaf_stem_1-10_01_4815	Green pepper	Leaf, Stem	Capsicum annuum	4072	Capsicum	Solanaceae
	224020	224020_P_S01_Aoshiso_root_W_1-1_01_5225	Perilla (Ao-shiso)	Root (washed)	Perilla frutescens var. crispa	179837	Perilla	Lamiaceae
	224021	224021_P_S02_Eggplant_root_W_1-2_01_5231	Eggplant	Root (washed)	Solanum melongena	4111	Solanum	Solanaceae
	224022	224022_P_S03_Cucumber1_root_W_1-3_01_5237	Cucumber 1	Root (washed)	Cucumis sativus L.	3659	Cucumis	Cucurbitaceae
	224026	224026_P_S07_Melon_root_W_1-7_01_5261	Melon	Root (washed)	Cucumis melo	3656	Cucumis	Cucurbitaceae
	224027	224027_P_S08_Tomato_root_W_1-8_01_5267	Tomato	Root (washed)	Solanum lycopersicum	4081	Solanum	Solanaceae
	224028	224028_P_S09_Nigauri_root_W_1-9_01_5273	Bitter melon	Root (washed)	Momordica charantia	3673	Momordica	Cucurbitaceae
	224030	224030_P_S11_Watermelon_root_W_1-11_01_5285	Watermelon	Root (washed)	Citrullus lanatus	3654	Citrullus	Cucurbitaceae
	224080	224080_P_S02_Red_pepper_root_W_1-2_01_7008	Red pepper	Root (washed)	Capsicum annuum	4072	Capsicum	Solanaceae
	224081	224081_P_S03_Shishito_pepper_root_W_1-3_01_7014	Shishito pepper	Root (washed)	Capsicum annuum	4072	Capsicum	Solanaceae
	224082	224082_P_S04_Green_pepper_root_W_1-4_01_7020	Green pepper	Root (washed)	Capsicum annuum	4072	Capsicum	Solanaceae
	224139	224139_P_S31_Kusunoki_leaf_1-31_01_7582	Camphor Laurel	Leaf	Cinnamomum camphora	13429	Cinnamomum	Lauraceae
	225044	225044_P_S09_Tsubaki_leaf_1-9_01_8406	Camellia	Leaf	Camellia japonica	4443	Camellia	Theaceae
	225048	225048_P_S01_Ume_leaf_1-1_01_8449	Japanese apricot	Leaf	Prunus mume	102107	Prunus	Rosaceae
	225049	225049_P_S02_Hanamomo_leaf_1-2_01_8455	Flowering peach	Leaf	Prunus persica	3760	Prunus	Rosaceae
	225050	225050_P_S03_Sazanka_leaf_1-3_01_8461	Sasanqua	Leaf	Camellia sasanqua	182300	Camellia	Theaceae
	225052	225052_P_S05_Bara_leaf_1-5_01_8473	Rose	Leaf	Rosa sp.	36598	Rosa	Rosaceae
	225053	225053_P_S06_Noibara_leaf_1-6_01_8479	Japanese rose	Leaf	Rosa multiflora	74647	Rosa	Rosaceae
	225058	225058_P_S11_Zakuro_leaf_stem_1-11_01_8513	Pomegranate	Leaf, Stem	Punica granatum	22663	Punica	Lythraceae
	225063	225063_P_S04_Blueberry_leaf_1-4_01_8562	Blueberry	Leaf	Vaccinium sp.	13749	Vaccinium	Ericaceae
	225064	225064_P_S05_Blueberry_fruit_1-5_01_8568	Blueberry	Fruit (young)	Vaccinium sp.	13749	Vaccinium	Ericaceae
	225066	225066_P_S07_Kinkan_leaf_1-7_01_8580	Kumquat	Leaf	Citrus japonica	76966	Citrus	Rutaceae
	225067	225067_P_S08_Zakuro_leaf_1-8_01_8586	Pomegranate	Leaf	Punica granatum	22663	Punica	Lythraceae
	225068	225068_P_S09_Zakuro_flower_1-9_01_8592	Pomegranate	Flower, Flower bud	Punica granatum	22663	Punica	Lythraceae
	225072	225072_P_S01_Suifuyou_leaf_1-1_01_8629	Cotton rose	Leaf	Hibiscus mutabilis cv. Versicolor	455430	Hibiscus	Malvaceae
	225079	225079_P_S08_Yusuraume_leaf_1-8_01_8671	Downy cherry	Leaf	Prunus tomentosa	105667	Prunus	Rosaceae
	225080	225080_P_S09_Yusuraume_fruit_1-9_01_8677	Downy cherry	Fruit	Prunus tomentosa	105667	Prunus	Rosaceae
	221011	221011_P_S11_Tomato_1-11_01_1869	Tomato	Fruit (mature)	Solanum lycopersicum	4081	Solanum	Solanaceae
	222079	222079_P_S01_Rice_Nipponbare_leaf_1-1_01_3026	Rice	Leaf blade	Oryza sativa L. cv. Nipponbare	39947	Oryza	Poaceae
	222080	222080_P_S13_Rice_Nipponbare_root_UW_1-13_01_3191	Rice	Root (unwashed)	Oryza sativa L. cv. Nipponbare	39947	Oryza	Poaceae
	222081	222081_P_S03_Rice_Nipponbare_root_W_1-3_01_3038	Rice	Root (washed)	Oryza sativa L. cv. Nipponbare	39947	Oryza	Poaceae
	224111	224111_P_S13_Cabbage_1-13_01_7257	Cabbage	Leaf (edible part)	Brassica oleracea var. capitata	3716	Brassica	Brassicaceae
	223086	223086_P_S17_Coffee_bean_raw_Ara_1-17_01_4487	Coffee bean, unroasted, arabica		Coffea arabica L.	13443	Coffea	Rubiaceae
	223087	223087_P_S18_Coffee_bean_raw_Rob_1-18_01_4493	Coffee bean, unroasted, robusta		Coffea canephora	49390	Coffea	Rubiaceae
	223078	223078_P_S09_Coffee_bean_roasted_Ara_1-9_01_4475	Coffee bean, roasted, arabica		Coffea arabica L.	13443	Coffea	Rubiaceae
	223079	223079_P_S10_Coffee_bean_roasted_Rob_1-10_01_4481	Coffee bean, roasted, robusta		Coffea canephora	49390	Coffea	Rubiaceae
	223080	223080_P_S11_Coffee_infusion_Ara_1-11_01_4463	Coffee, infusion, arabica		Coffea canephora	13443	Coffea	Rubiaceae
	223081	223081_P_S12_Coffee_infusion_Rob_1-12_01_4469	Coffee, infusion, robusta		Coffea canephora	49390	Coffea	Rubiaceae
	224039	224039_P_S09_Grape_juice_1-9_01_6609	Grape juice, from concentrate, 100%		Vitis	3603	Vitis	Vitaceae
	224035	224035_P_S05_Grape_Shime_Muscat_1-5_01_6585	Grape 'Shine Muscat'	Fruit	Vitis	3603	Vitis	Vitaceae
	224036	224036_P_S06_Grape_Tanenashi_Kyohou_1-6_01_6591	Grape 'Tanenashi Kyoho'	Fruit	Vitis	3603	Vitis	Vitaceae
	224037	224037_P_S07_Grape_Kaiji_1-7_01_6597	Grape 'Kaiji'	Fruit	Vitis	3603	Vitis	Vitaceae
	224038	224038_P_S08_Black_olive_1-8_01_6603	Olive, black olive, flavored		Olea europaea	4146	Olea	Oleaceae
	224100	224100_P_S02_Mikan_segments_1-2_01_7203	Satsuma mandarin	Segment	Citrus unshiu	55188	Citrus	Rutaceae
	224101	224101_P_S03_Mikan_segments_with_memb_1-3_01_7209	Satsuma mandarin	Segment (with membrane)	Citrus unshiu	55188	Citrus	Rutaceae
	224102	224102_P_S04_Mikan_peel_1-4_01_7215	Satsuma mandarin	Peel (with hull, washed)	Citrus unshiu	55188	Citrus	Rutaceae
	224103	224103_P_S05_Apple_1-5_01_7221	Apple	Edible part (with peel, washed)	Malus domestica	3750	Malus	Rosaceae
	224104	224104_P_S06_Apple_seed_1-6_01_7227	Apple	Seed	Malus domestica	3750	Malus	Rosaceae
	224105	224105_P_S07_Squash_1-7_01_7269	Squash	Edible part (with peel, washed)	Cucurbita L.	3660	Cucurbita	Cucurbitaceae
	224106	224106_P_S08_Squash_seed_1-8_01_7275	Squash	Seed, raw	Cucurbita L.	3660	Cucurbita	Cucurbitaceae
	224108	224108_P_S10_Eggplant_1-10_01_7239	Eggplant	Fruit, raw (edible part, with peel, washed)	Solanum melongena	4111	Solanum	Solanaceae
	224109	224109_P_S11_Carrot_1-11_01_7245	Carrot	Tuberous root, raw (edible part, with peel, washed)	Daucus carota subsp. sativus	79200	Daucus	Apiaceae
	224110	224110_P_S12_Potato_1-12_01_7251	Potato	Tuber, raw (edible part, without peel)	Solanum tuberosum	4113	Solanum	Solanaceae
	224112	224112_P_S01_Sweet_potato_1-1_01_7395	Sweet potato	Tuberous root, raw (edible part, with peel, washed)	Ipomoea batatas	4120	Ipomoea	Convolvulaceae
	224113	224113_P_S02_Gobou_1-2_01_7401	Burdock	Tuberous root, raw (edible part, without peel)	Arctium lappa	4217	Arctium	Asteraceae
	224114	224114_P_S03_Gobou_with_peel_1-3_01_7407	Burdock	Tuberous root, raw (edible part, with peel, washed)	Arctium lappa	4217	Arctium	Asteraceae
	224115	224115_P_S04_Green_pepper_fruit_1-4_01_7413	Green pepper	Fruit, raw (edible part, washed)	Capsicum annuum	4072	Capsicum	Solanaceae
	224116	224116_P_S05_Green_pepper_core_seed_1-5_01_7419	Green pepper	Core and seed	Capsicum annuum	4072	Capsicum	Solanaceae
	224117	224117_P_S06_Daikon_1-6_01_7425	Japanese radish (Daikon)	Tuberous root, raw (edible part, with peel, washed)	Raphanus sativus var. hortensis	41679	Raphanus	Brassicaceae
	224119	224119_P_S08_Komatsuna_1-8_01_7437	Spinach mustard (Komatsuna)	Leaf, raw (edible part, washed)	Brassica rapa var. perviridis	344680	Brassica	Brassicaceae
	224120	224120_P_S09_Spinach_1-9_01_7443	Spinach	Leaf, raw (edible part, washed)	Spinacia oleracea	3562	Spinacia	Amaranthaceae
	224121	224121_P_S10_Spinach_base_1-10_01_7449	Spinach	Base, raw (washed)	Spinacia oleracea	3562	Spinacia	Amaranthaceae
	224087	224087_P_S09_Rice_white_raw_1-9_01_7050	Paddy rice 'Akitakomachi' (non-glutinous)	Grain, raw (well-milled, wash-free)	Oryza sativa L.	4530	Oryza	Poaceae
	224088	224088_P_S10_Rice_brown_raw_1-10_01_7056	Paddy rice 'Akitakomachi' (non-glutinous)	Grain, raw (brown rice)	Oryza sativa L.	4530	Oryza	Poaceae
	224089	224089_P_S11_Rolled_barley_raw_1-11_01_7062	Barley	Grain, raw (rolled barley)	Hordeum vulgare	4513	Hordeum	Poaceae
	224096	224096_P_S03_Soybean_seed_1-3_01_7153	Soybean	Seed, mature, raw	Glycine max	3847	Glycine	Fabaceae
	224098	224098_P_S05_Sencha_leaf_1-5_01_7135	Green tea (sencha)	Tea leaf	Camellia sinensis	4442	Camellia	Theaceae
	224097	224097_P_S04_Irigoma_1-4_01_7129	Sesame	Seed (roasted sesame)	Sesamum indicum	4182	Sesamum	Pedaliaceae
	224090	224090_P_S12_Rice_white_cooked_1-12_01_7068	Paddy rice 'Akitakomachi' (non-glutinous)	Cooked rice (well-milled, wash-free)	Oryza sativa L.	4530	Oryza	Poaceae
	224091	224091_P_S13_Rice_brown_cooked_1-13_01_7074	Paddy rice 'Akitakomachi' (non-glutinous)	Cooked rice (brown rice)	Oryza sativa L.	4530	Oryza	Poaceae
	224092	224092_P_S14_Rolled_barley_cooked_1-14_01_7080	Barley	Cooked grain (rolled barley)	Hordeum vulgare	4513	Hordeum	Poaceae
	224095	224095_P_S02_Sencha_infusion_1-2_01_7117	Green tea (sencha)	Infusion	Camellia sinensis	4442	Camellia	Theaceae
	224007	224007_P_S01_Barley_seed1_1-1_01_5066	Barley (Morex) NBRP	Seed	Hordeum vulgare subsp. vulgare cv. Morex	112509	Hordeum	Poaceae
	224011	224011_P_S05_Barley_seed5_1-5_01_5106	Barley (wild strain OUH602) NBRP	Seed	Hordeum vulgare subsp. spontaneum, strain OUH602	77009	Hordeum	Poaceae
	224040	224040_P_S01_Asagao_flower_1-1_01_6561	Morning glory (NBRP Q1065, synonym AK001)	Flower	Ipomoea nil	35883	Ipomoea	Convolvulaceae
	224041	224041_P_S02_Asagao_stem_1-2_01_6567	Morning glory (NBRP Q1065, synonym AK001)	Stem	Ipomoea nil	35883	Ipomoea	Convolvulaceae
	224042	224042_P_S03_Asagao_leaf_1-3_01_6573	Morning glory (NBRP Q1065, synonym AK001)	Leaf	Ipomoea nil	35883	Ipomoea	Convolvulaceae
	224043	224043_P_S04_Asagao_root_1-4_01_6579	Morning glory (NBRP Q1065, synonym AK001)	Root	Ipomoea nil	35883	Ipomoea	Convolvulaceae
	224044	224044_P_S03_Asagao_mix_1-3_01_6639	Morning glory (NBRP Q1065, synonym AK001)	Seed	Ipomoea nil	35883	Ipomoea	Convolvulaceae
	224061	224061_P_S05_Tomato_HE-L1_1-5_01_6866	Tomato Heinz1706B (NBRP TOMJPF00016)	Leaf	Solanum lycopersicum	4081	Solanum	Solanaceae
	224062	224062_P_S06_Tomato_HE-R1_1-6_01_6872	Tomato Heinz1706B (NBRP TOMJPF00016)	Root	Solanum lycopersicum	4081	Solanum	Solanaceae
	224077	224077_P_S39_Tomato_SP-L1_1-39_01_6962	Tomato S. pennelii (NBRPTOMJPF00008)	Leaf	Solanum pennellii	28526	Solanum	Solanaceae
	224065	224065_P_S09_Tomato_Peru1-L1_1-9_01_6890	Tomato S. peruvianum 1 (NBRP TOMJPF00010-1)	Leaf	Solanum peruvianum	4082	Solanum	Solanaceae
	224066	224066_P_S10_Tomato_Peru1-R1_1-10_01_6896	Tomato S. peruvianum 1 (NBRP TOMJPF00010-1)	Root	Solanum peruvianum	4082	Solanum	Solanaceae
	224069	224069_P_S31_Tomato_Pim1-L1_1-31_01_6914	Tomato S. pimpinellifolium 1 (NBRP TOMJPF00012-1)	Leaf	Solanum pimpinellifolium	4084	Solanum	Solanaceae
	224070	224070_P_S32_Tomato_Pim1-R1_1-32_01_6920	Tomato S. pimpinellifolium 1 (NBRP TOMJPF00012-1)	Root	Solanum pimpinellifolium	4084	Solanum	Solanaceae

## Sheet: Table S5
	Supplementary Table 5 The averages and standard deviations of retention time (min) and differences between m/z value (ppm) and the theoretical value (delta ppm) of the internal standard peaks. A total of 734 samples available in Sep 2022 were used in the calculation for ThingMR.
			Retention time (min)			delta ppm
			Average	SD		Average	SD
	FoodMR	Positive	73.0475	0.26339		-0.56178	0.417155
		Negative	73.0413	0.254778		0.00352207	0.409439
	PlantMR	Positive	73.1536	0.402359		-0.719109	0.417114
		Negative	73.1045	0.391784		-0.0923336	0.321863
	ThingMR	Positive	21.5467	0.0477188		-2.5427	2.65299
		Negative	21.5435	0.0513515		-4.57105	2.35152
